# Supplementary material for: ﻿Three cryptic Anaplecta (Blattodea, Blattoidea, Anaplectidae) species revealed by female genitalia, plus seven new species from China
Source: Zookeys. 2022 Jan 4;1080:53–97. doi: 10.3897/zookeys.1080.74286 (PMC8752576; doi:10.3897/zookeys.1080.74286)
Supplement: XML Treatment for Anaplecta bicruris [file zookeys.1080.74286-treatment1.xml]

<!DOCTYPE tp:taxon-treatment
  PUBLIC "-//TaxonX//DTD Taxonomic Treatment Publishing DTD v0 20100105//EN" "tax-treatment-NSO.dtd">
<tp:taxon-treatment xmlns:tp="http://www.plazi.org/taxpub"><tp:treatment-meta><kwd-group><label>Taxon classification</label><kwd>
                <named-content content-type="kingdom">Animalia</named-content>
              </kwd><kwd>
                <named-content content-type="order">Blattodea</named-content>
              </kwd><kwd>
                <named-content content-type="family">Anaplectidae</named-content>
              </kwd></kwd-group><mixed-citation publication-type="journal"><person-group><name><surname>Zhu</surname><given-names>Jing</given-names></name><name><surname>Zhang</surname><given-names>Jiawei</given-names></name><name><surname>Luo</surname><given-names>Xinxing</given-names></name><name><surname>Wang</surname><given-names>Zongqing</given-names></name><name><surname>Che</surname><given-names>Yanli</given-names></name></person-group><article-title>﻿Three cryptic <italic><tp:taxon-name><tp:taxon-name-part taxon-name-part-type="genus" reg="Anaplecta">Anaplecta</tp:taxon-name-part></tp:taxon-name></italic> (<tp:taxon-name><tp:taxon-name-part taxon-name-part-type="order">Blattodea</tp:taxon-name-part></tp:taxon-name>, <tp:taxon-name><tp:taxon-name-part taxon-name-part-type="superfamily">Blattoidea</tp:taxon-name-part></tp:taxon-name>, <tp:taxon-name><tp:taxon-name-part taxon-name-part-type="family">Anaplectidae</tp:taxon-name-part></tp:taxon-name>) species revealed by female genitalia, plus seven new species from China</article-title><source>Zookeys</source><day>04</day><month>01</month><year>2022</year><volume>1080</volume><fpage>53</fpage><lpage>97</lpage><pub-id pub-id-type="doi">10.3897/zookeys.1080.74286</pub-id></mixed-citation></tp:treatment-meta><tp:nomenclature><label>﻿</label><tp:taxon-name>
              <object-id xmlns:xlink="http://www.w3.org/1999/xlink" content-type="arpha" xlink:type="simple">45445876-1B56-5534-9DCE-1BADAF31A745</object-id>
              <tp:taxon-name-part taxon-name-part-type="genus" reg="Anaplecta">Anaplecta</tp:taxon-name-part>
              <tp:taxon-name-part taxon-name-part-type="species" reg="bicruris">bicruris</tp:taxon-name-part>
              <object-id xmlns:xlink="http://www.w3.org/1999/xlink" content-type="zoobank" xlink:type="simple">http://zoobank.org/A05B9533-A9AF-4226-935C-05DF6F6F5693</object-id>
            </tp:taxon-name><tp:taxon-authority>Zhu &amp; Che</tp:taxon-authority><tp:taxon-status xmlns:xlink="http://www.w3.org/1999/xlink" xlink:type="simple">sp. nov.</tp:taxon-status><xref ref-type="fig" rid="F3">Figures 3</xref><xref ref-type="fig" rid="F13">, 13A–C</xref></tp:nomenclature><tp:treatment-sec sec-type="type material" id="SECID0E6LAI"><title>Type material.</title><p><bold><italic>Holotype</italic></bold>: China • male; Hainan Prov., Ledong County, Mt. Jianfengling; <named-content xmlns:xlink="http://www.w3.org/1999/xlink" content-type="dwc:verbatimCoordinates" xlink:type="simple"><named-content content-type="geo-json" specific-use="{&#34;type&#34;:&#34;Point&#34;,&#34;coordinates&#34;:[108.879167,18.710500]}" id="NCID0ENMAI" xlink:type="simple">18°42.63'N, 108°52.75'E</named-content></named-content>; 940–1000 m; 24 June 2020; Yong Li, Jing Zhu leg.; <abbrev xmlns:xlink="http://www.w3.org/1999/xlink" content-type="institution" xlink:title="Institute of Entomology, College of Plant Protection, Southwest University, Chongqing, China" id="ABBRID0ESMAI" xlink:type="simple">SWU</abbrev>-B-B-A060001.</p><p><bold><italic>Paratypes</italic></bold>: China • 1 male; same data as holotype; <abbrev xmlns:xlink="http://www.w3.org/1999/xlink" content-type="institution" xlink:title="Institute of Entomology, College of Plant Protection, Southwest University, Chongqing, China" id="ABBRID0E5MAI" xlink:type="simple">SWU</abbrev>-B-B-A060002 • 1 male and 3 females; Hainan Prov., Ledong County, Mt. Jianfengling; <named-content xmlns:xlink="http://www.w3.org/1999/xlink" content-type="dwc:verbatimCoordinates" xlink:type="simple"><named-content content-type="geo-json" specific-use="{&#34;type&#34;:&#34;Point&#34;,&#34;coordinates&#34;:[108.879167,18.710500]}" id="NCID0EGNAI" xlink:type="simple">18°42.63'N, 108°52.75'E</named-content></named-content>; 940–960 m; 23 June 2020; Yong Li, Jing Zhu leg.; <abbrev xmlns:xlink="http://www.w3.org/1999/xlink" content-type="institution" xlink:title="Institute of Entomology, College of Plant Protection, Southwest University, Chongqing, China" id="ABBRID0ELNAI" xlink:type="simple">SWU</abbrev>-B-B-A060003 to 060006 • 5 males; Hainan Prov., Ledong County, Mt. Jianfengling; <named-content xmlns:xlink="http://www.w3.org/1999/xlink" content-type="dwc:verbatimCoordinates" xlink:type="simple"><named-content content-type="geo-json" specific-use="{&#34;type&#34;:&#34;Point&#34;,&#34;coordinates&#34;:[108.876167,18.709667]}" id="NCID0ETNAI" xlink:type="simple">18°42.58'N, 108°52.57'E</named-content></named-content>; 940–1000 m; 23 June 2020; Rong Chen, Li-Kang Niu leg.; <abbrev xmlns:xlink="http://www.w3.org/1999/xlink" content-type="institution" xlink:title="Institute of Entomology, College of Plant Protection, Southwest University, Chongqing, China" id="ABBRID0EYNAI" xlink:type="simple">SWU</abbrev>-B-B-A060007 to 060011.</p></tp:treatment-sec><tp:treatment-sec sec-type="diagnosis" id="SECID0E4NAI"><title>Diagnosis.</title><p>This species is similar to <italic><tp:taxon-name><tp:taxon-name-part taxon-name-part-type="genus" reg="Anaplecta">A.</tp:taxon-name-part><tp:taxon-name-part taxon-name-part-type="species" reg="corneola">corneola</tp:taxon-name-part></tp:taxon-name></italic> Deng &amp; Che, 2020, but can be distinguished as follows: 1) <abbrev xmlns:xlink="http://www.w3.org/1999/xlink" xlink:title="median sclerite" id="ABBRID0EOOAI" xlink:type="simple">L2vm</abbrev> stamen-shaped with sharp bifurcation in <italic><tp:taxon-name><tp:taxon-name-part taxon-name-part-type="genus" reg="Anaplecta">A.</tp:taxon-name-part><tp:taxon-name-part taxon-name-part-type="species" reg="bicruris">bicruris</tp:taxon-name-part></tp:taxon-name></italic> sp. nov., while simple, sheet-like in <italic><tp:taxon-name><tp:taxon-name-part taxon-name-part-type="genus" reg="Anaplecta">A.</tp:taxon-name-part><tp:taxon-name-part taxon-name-part-type="species" reg="corneola">corneola</tp:taxon-name-part></tp:taxon-name></italic>; 2) <abbrev xmlns:xlink="http://www.w3.org/1999/xlink" xlink:title="sclerites of the right phallomere" id="ABBRID0EIPAI" xlink:type="simple">R1</abbrev> absent in <italic><tp:taxon-name><tp:taxon-name-part taxon-name-part-type="genus" reg="Anaplecta">A.</tp:taxon-name-part><tp:taxon-name-part taxon-name-part-type="species" reg="bicruris">bicruris</tp:taxon-name-part></tp:taxon-name></italic> sp. nov., while horn-shaped in <italic><tp:taxon-name><tp:taxon-name-part taxon-name-part-type="genus" reg="Anaplecta">A.</tp:taxon-name-part><tp:taxon-name-part taxon-name-part-type="species" reg="corneola">corneola</tp:taxon-name-part></tp:taxon-name></italic>; 3) the protrusion of anterior arch horn-shaped in <italic><tp:taxon-name><tp:taxon-name-part taxon-name-part-type="genus" reg="Anaplecta">A.</tp:taxon-name-part><tp:taxon-name-part taxon-name-part-type="species" reg="bicruris">bicruris</tp:taxon-name-part></tp:taxon-name></italic> sp. nov., while that of <italic><tp:taxon-name><tp:taxon-name-part taxon-name-part-type="genus" reg="Anaplecta">A.</tp:taxon-name-part><tp:taxon-name-part taxon-name-part-type="species" reg="corneola">corneola</tp:taxon-name-part></tp:taxon-name></italic> nearly cylindrical; and 4), basivalvula with a backward extension in <italic><tp:taxon-name><tp:taxon-name-part taxon-name-part-type="genus" reg="Anaplecta">A.</tp:taxon-name-part><tp:taxon-name-part taxon-name-part-type="species" reg="corneola">corneola</tp:taxon-name-part></tp:taxon-name></italic>, while only curled in <italic><tp:taxon-name><tp:taxon-name-part taxon-name-part-type="genus" reg="Anaplecta">A.</tp:taxon-name-part><tp:taxon-name-part taxon-name-part-type="species" reg="bicruris">bicruris</tp:taxon-name-part></tp:taxon-name></italic> sp. nov.</p></tp:treatment-sec><tp:treatment-sec sec-type="etymology" id="SECID0EORAI"><title>Etymology.</title><p>The specific epithet is derived from the Latin word <italic><tp:taxon-name><tp:taxon-name-part taxon-name-part-type="genus" reg="Anaplecta"/><tp:taxon-name-part taxon-name-part-type="species" reg="bicruris">bicruris</tp:taxon-name-part></tp:taxon-name></italic>, meaning that <abbrev xmlns:xlink="http://www.w3.org/1999/xlink" xlink:title="median sclerite" id="ABBRID0E5RAI" xlink:type="simple">L2vm</abbrev> is bifurcated.</p></tp:treatment-sec><tp:treatment-sec sec-type="description" id="SECID0ECSAI"><title>Measurements (mm).</title><p>Male: pronotum length × width: 1.40–1.49 × 1.84–2.05, tegmina length: 4.97–5.66, overall length: 6.16–6.85. Female: pronotum length × width: 1.34–1.47 × 1.86–2.21, tegmina length: 5.01–5.53, overall length: 6.23–6.75.</p></tp:treatment-sec><tp:treatment-sec sec-type="description" id="SECID0EHSAI"><title>Description.</title><p><bold><italic>Coloration</italic>.</bold> Body light yellowish brown, face yellowish brown (Fig. <xref ref-type="fig" rid="F3">3A, B</xref>). Antennae brown, maxillary palpus pale brown (Fig. <xref ref-type="fig" rid="F3">3D</xref>). Pronotum and tegmina light yellowish brown, lateral edges pale or hyaline, pronotum with two symmetrical brown markings (Fig. <xref ref-type="fig" rid="F3">3C, E</xref>). Hind wings infuscate, costal field and appendicular field darker than remaining parts (Fig. <xref ref-type="fig" rid="F3">3F</xref>). Abdominal sterna, legs, and cerci yellowish brown (Fig. <xref ref-type="fig" rid="F3">3B</xref>).</p><fig id="F3" position="float" orientation="portrait"><object-id xmlns:xlink="http://www.w3.org/1999/xlink" content-type="doi" xlink:type="simple">10.3897/zookeys.1080.74286.figure3</object-id><object-id xmlns:xlink="http://www.w3.org/1999/xlink" content-type="arpha" xlink:type="simple">7764527E-604F-5FED-AD4E-64364DDB9EE9</object-id><label>Figure 3.</label><caption><p><italic><tp:taxon-name><tp:taxon-name-part taxon-name-part-type="genus" reg="Anaplecta">Anaplecta</tp:taxon-name-part><tp:taxon-name-part taxon-name-part-type="species" reg="bicruris">bicruris</tp:taxon-name-part></tp:taxon-name></italic> Zhu &amp; Che, sp. nov. holotype, male <abbrev xmlns:xlink="http://www.w3.org/1999/xlink" content-type="institution" xlink:title="Institute of Entomology, College of Plant Protection, Southwest University, Chongqing, China" id="ABBRID0EZTAI" xlink:type="simple">SWU</abbrev>-B-B-A060001 <bold>A</bold> habitus, dorsal view <bold>B</bold> habitus, ventral view <bold>C</bold> pronotum, dorsal view <bold>D</bold> head, ventral view <bold>E</bold> tegmina <bold>F</bold> wings <bold>G</bold> supra-anal plate, ventral view <bold>H</bold> subgenital plate, dorsal view <bold>I</bold> left phallomere, dorsal view <bold>J</bold> right phallomere, ventral view. Scale bars: 2 mm (<bold>A–F</bold>); 0.5 mm (<bold>G–J)</bold>. Abbreviations: <bold>afd</bold> anal fold, <bold>A[1</bold>] the anterior one of the anal vein, <bold>A[s</bold>] the other element of vannal vein, <bold>cfd</bold> cubitus fold, <bold><abbrev xmlns:xlink="http://www.w3.org/1999/xlink" xlink:title="cubitus anterior" id="ABBRID0E6UAI" xlink:type="simple">CuA</abbrev></bold> cubitus anterior, <bold><abbrev xmlns:xlink="http://www.w3.org/1999/xlink" xlink:title="cubitus posterior" id="ABBRID0EEVAI" xlink:type="simple">CuP</abbrev></bold> cubitus posterior, <bold><abbrev xmlns:xlink="http://www.w3.org/1999/xlink" xlink:title="sclerites of the left phallomere" id="ABBRID0EJVAI" xlink:type="simple">L1</abbrev>, <abbrev xmlns:xlink="http://www.w3.org/1999/xlink" xlink:title="sclerites of the left phallomere" id="ABBRID0ENVAI" xlink:type="simple">L2</abbrev>, <abbrev xmlns:xlink="http://www.w3.org/1999/xlink" xlink:title="sclerites of the left phallomere" id="ABBRID0ERVAI" xlink:type="simple">L3</abbrev></bold> sclerites of the left phallomere, <bold><abbrev xmlns:xlink="http://www.w3.org/1999/xlink" xlink:title="L2 ventral" id="ABBRID0EWVAI" xlink:type="simple">L2v</abbrev></bold><abbrev xmlns:xlink="http://www.w3.org/1999/xlink" xlink:title="sclerites of the left phallomere" id="ABBRID0E1VAI" xlink:type="simple">L2</abbrev> ventral, <bold><abbrev xmlns:xlink="http://www.w3.org/1999/xlink" xlink:title="median sclerite" id="ABBRID0E6VAI" xlink:type="simple">L2vm</abbrev></bold> median sclerite, <bold>M</bold> media, <bold>Pcu</bold> postcubitus, <bold>R</bold> radius, <bold>RA</bold> radius anterior, <bold>RP</bold> radius posterior, <bold><abbrev xmlns:xlink="http://www.w3.org/1999/xlink" xlink:title="sclerites of the right phallomere" id="ABBRID0EOWAI" xlink:type="simple">R2</abbrev>, <abbrev xmlns:xlink="http://www.w3.org/1999/xlink" xlink:title="sclerites of the right phallomere" id="ABBRID0ESWAI" xlink:type="simple">R3</abbrev></bold> sclerites of the right phallomere, <bold>ScP</bold> subcostal posterior.</p></caption><graphic xmlns:xlink="http://www.w3.org/1999/xlink" xlink:href="zookeys-1080-053-g003.jpg" position="float" orientation="portrait" xlink:type="simple" id="oo_630045.jpg"><uri content-type="original_file" xlink:type="simple">https://binary.pensoft.net/fig/630045</uri></graphic></fig><p><bold><italic>Head and thorax</italic>.</bold> The distance between antennal sockets slightly narrower than interocular space. Fifth maxillary palpus nearly oval, slightly thicker and wider than others (Fig. <xref ref-type="fig" rid="F3">3D</xref>). Pronotum nearly sub-elliptical, posterior margin slightly straight (Fig. <xref ref-type="fig" rid="F3">3C</xref>). Tegmina with slightly indistinct veins; radius posterior veins of hind wings slightly indistinct, without transverse veins between M and <abbrev xmlns:xlink="http://www.w3.org/1999/xlink" xlink:title="cubitus anterior" id="ABBRID0EMXAI" xlink:type="simple">CuA</abbrev> (Fig. <xref ref-type="fig" rid="F3">3E, F</xref>). Front femur Type B<sub>2</sub> (Fig. <xref ref-type="fig" rid="F3">3B</xref>). Pulvilli absent, tarsal claws symmetrical.</p><p><bold><italic>Male genitalia</italic>.</bold> Supra-anal plate with sheet-like paraprocts (Fig. <xref ref-type="fig" rid="F3">3G</xref>). Subgenital plate slightly asymmetrical, the left margin longer than the right and both margins upcurved near the middle; the interstylar margin smooth and curved. Styli medium, length ~ 1/4 of interstylar space (Fig. <xref ref-type="fig" rid="F3">3H</xref>). <abbrev xmlns:xlink="http://www.w3.org/1999/xlink" xlink:title="sclerites of the left phallomere" id="ABBRID0EJYAI" xlink:type="simple">L1</abbrev> small, fan-shaped with a curved and long filamentary structure. <abbrev xmlns:xlink="http://www.w3.org/1999/xlink" xlink:title="L2 ventral" id="ABBRID0ENYAI" xlink:type="simple">L2v</abbrev> slender and curved. <abbrev xmlns:xlink="http://www.w3.org/1999/xlink" xlink:title="median sclerite" id="ABBRID0ERYAI" xlink:type="simple">L2vm</abbrev> brush-like with a sharp bifurcation. <abbrev xmlns:xlink="http://www.w3.org/1999/xlink" xlink:title="sclerites of the left phallomere" id="ABBRID0EVYAI" xlink:type="simple">L3</abbrev> hook-like, stubby with apical part blunt (Fig. <xref ref-type="fig" rid="F3">3I</xref>). <abbrev xmlns:xlink="http://www.w3.org/1999/xlink" xlink:title="sclerites of the right phallomere" id="ABBRID0E4YAI" xlink:type="simple">R2</abbrev> irregular, weakly sclerotized; one of <abbrev xmlns:xlink="http://www.w3.org/1999/xlink" xlink:title="sclerites of the right phallomere" id="ABBRID0EBZAI" xlink:type="simple">R2</abbrev> with dense tiny punctuations. <abbrev xmlns:xlink="http://www.w3.org/1999/xlink" xlink:title="sclerites of the right phallomere" id="ABBRID0EFZAI" xlink:type="simple">R3</abbrev> slightly curved, sheet-like (Fig. <xref ref-type="fig" rid="F3">3J</xref>).</p><p><bold><italic>Female genitalia</italic>.</bold> Supra-anal plate nearly symmetrical. Paraprocts broad, not extending to the posterior margin of supra-anal plate. Intercalary sclerite slender, slightly curved. First valve curved. Second valve small, basally fused. Third valve broad. The anterior margin of anterior arch slightly sclerotized, with a horn-shaped protrusion; lateral area with dense tiny punctuation (Fig. <xref ref-type="fig" rid="F13">13A, B</xref>). Basivalvula irregular, anterior margin curled upward, right lateral deeply concave, lateral area with dense punctuations (Fig. <xref ref-type="fig" rid="F13">13A</xref>). Spermatheca slightly sclerotized at base. Laterosternal shelf slightly sclerotized, lateral margin slightly curved, with dense spinules at base (Fig. <xref ref-type="fig" rid="F13">13C</xref>).</p></tp:treatment-sec><tp:treatment-sec sec-type="distribution" id="SECID0EA1AI"><title>Distribution.</title><p>China (Hainan).</p></tp:treatment-sec><tp:treatment-sec><!--Section generated to contain objects referenced in tp:taxon-treatment.--><fig id="F13" position="float" orientation="portrait"><object-id xmlns:xlink="http://www.w3.org/1999/xlink" content-type="doi" xlink:type="simple">10.3897/zookeys.1080.74286.figure13</object-id><object-id xmlns:xlink="http://www.w3.org/1999/xlink" content-type="arpha" xlink:type="simple">D3C88BFC-2A68-5386-BF81-8F5196DB55A1</object-id><label>Figure 13.</label><caption><p><bold>A–C</bold><italic><tp:taxon-name><tp:taxon-name-part taxon-name-part-type="genus" reg="Anaplecta">Anaplecta</tp:taxon-name-part><tp:taxon-name-part taxon-name-part-type="species" reg="bicruris">bicruris</tp:taxon-name-part></tp:taxon-name></italic> Zhu &amp; Che, sp. nov. paratype, female <abbrev xmlns:xlink="http://www.w3.org/1999/xlink" content-type="institution" xlink:title="Institute of Entomology, College of Plant Protection, Southwest University, Chongqing, China" id="ABBRID0EEBBK" xlink:type="simple">SWU</abbrev>-B-B-A060004 <bold>D–F</bold><italic><tp:taxon-name><tp:taxon-name-part taxon-name-part-type="genus" reg="Anaplecta">Anaplecta</tp:taxon-name-part><tp:taxon-name-part taxon-name-part-type="species" reg="spinosa">spinosa</tp:taxon-name-part></tp:taxon-name></italic> Zhu &amp; Che, sp. nov. paratype, female <abbrev xmlns:xlink="http://www.w3.org/1999/xlink" content-type="institution" xlink:title="Institute of Entomology, College of Plant Protection, Southwest University, Chongqing, China" id="ABBRID0EWBBK" xlink:type="simple">SWU</abbrev>-B-B-A060014 <bold>G–I</bold><italic><tp:taxon-name><tp:taxon-name-part taxon-name-part-type="genus" reg="Anaplecta">Anaplecta</tp:taxon-name-part><tp:taxon-name-part taxon-name-part-type="species" reg="serrata">serrata</tp:taxon-name-part></tp:taxon-name></italic> Zhu &amp; Che, sp. nov. paratype, female <abbrev xmlns:xlink="http://www.w3.org/1999/xlink" content-type="institution" xlink:title="Institute of Entomology, College of Plant Protection, Southwest University, Chongqing, China" id="ABBRID0EICBK" xlink:type="simple">SWU</abbrev>-B-B-A060020 <bold>J–L</bold><italic><tp:taxon-name><tp:taxon-name-part taxon-name-part-type="genus" reg="Anaplecta">Anaplecta</tp:taxon-name-part><tp:taxon-name-part taxon-name-part-type="species" reg="cruciata">cruciata</tp:taxon-name-part></tp:taxon-name></italic> Deng &amp; Che, 2020. Paratype, female <abbrev xmlns:xlink="http://www.w3.org/1999/xlink" content-type="institution" xlink:title="Institute of Entomology, College of Plant Protection, Southwest University, Chongqing, China" id="ABBRID0E1CBK" xlink:type="simple">SWU</abbrev>-B-B-A060136 <bold>A, D, G, J</bold> supra-anal plate, ventral view <bold>B, E, H, K</bold> supra-anal plate, dorsal view <bold>C, F, I, L</bold> subgenital plate, dorsal view. Scale bars: 2 mm. Abbreviations: <bold>a.a</bold>. anterior arch, <bold>bsv.</bold> basivalvula, <bold>cp.</bold> crosspiece, <bold>intc.s.</bold> intercalary sclerite, <bold>inst.f.</bold> intersternal fold, <bold>ltst.sh.</bold> laterosternal shelf, <bold>pp.</bold> paraprocts, <bold>pt.</bold> paratergites, <bold>sp.</bold> spermatheca, <bold>v.I</bold> first valve, <bold>v.II</bold> second valve, <bold>v.III</bold> third valve.</p></caption><graphic xmlns:xlink="http://www.w3.org/1999/xlink" xlink:href="zookeys-1080-053-g013.jpg" position="float" orientation="portrait" xlink:type="simple" id="oo_630055.jpg"><uri content-type="original_file" xlink:type="simple">https://binary.pensoft.net/fig/630055</uri></graphic></fig></tp:treatment-sec></tp:taxon-treatment>
