# Supplementary material for: ﻿Three cryptic Anaplecta (Blattodea, Blattoidea, Anaplectidae) species revealed by female genitalia, plus seven new species from China
Source: Zookeys. 2022 Jan 4;1080:53–97. doi: 10.3897/zookeys.1080.74286 (PMC8752576; doi:10.3897/zookeys.1080.74286)
Supplement: XML Treatment for Anaplecta ungulata [file zookeys.1080.74286-treatment4.xml]

<!DOCTYPE tp:taxon-treatment
  PUBLIC "-//TaxonX//DTD Taxonomic Treatment Publishing DTD v0 20100105//EN" "tax-treatment-NSO.dtd">
<tp:taxon-treatment xmlns:tp="http://www.plazi.org/taxpub"><tp:treatment-meta><kwd-group><label>Taxon classification</label><kwd>
                <named-content content-type="kingdom">Animalia</named-content>
              </kwd><kwd>
                <named-content content-type="order">Blattodea</named-content>
              </kwd><kwd>
                <named-content content-type="family">Anaplectidae</named-content>
              </kwd></kwd-group><mixed-citation publication-type="journal"><person-group><name><surname>Zhu</surname><given-names>Jing</given-names></name><name><surname>Zhang</surname><given-names>Jiawei</given-names></name><name><surname>Luo</surname><given-names>Xinxing</given-names></name><name><surname>Wang</surname><given-names>Zongqing</given-names></name><name><surname>Che</surname><given-names>Yanli</given-names></name></person-group><article-title>﻿Three cryptic <italic><tp:taxon-name><tp:taxon-name-part taxon-name-part-type="genus" reg="Anaplecta">Anaplecta</tp:taxon-name-part></tp:taxon-name></italic> (<tp:taxon-name><tp:taxon-name-part taxon-name-part-type="order">Blattodea</tp:taxon-name-part></tp:taxon-name>, <tp:taxon-name><tp:taxon-name-part taxon-name-part-type="superfamily">Blattoidea</tp:taxon-name-part></tp:taxon-name>, <tp:taxon-name><tp:taxon-name-part taxon-name-part-type="family">Anaplectidae</tp:taxon-name-part></tp:taxon-name>) species revealed by female genitalia, plus seven new species from China</article-title><source>Zookeys</source><day>04</day><month>01</month><year>2022</year><volume>1080</volume><fpage>53</fpage><lpage>97</lpage><pub-id pub-id-type="doi">10.3897/zookeys.1080.74286</pub-id></mixed-citation></tp:treatment-meta><tp:nomenclature><label>﻿</label><tp:taxon-name>
              <object-id xmlns:xlink="http://www.w3.org/1999/xlink" content-type="arpha" xlink:type="simple">9B4B5462-45B6-54CB-BB2F-58336B37E3C9</object-id>
              <tp:taxon-name-part taxon-name-part-type="genus" reg="Anaplecta">Anaplecta</tp:taxon-name-part>
              <tp:taxon-name-part taxon-name-part-type="species" reg="ungulata">ungulata</tp:taxon-name-part>
              <object-id xmlns:xlink="http://www.w3.org/1999/xlink" content-type="zoobank" xlink:type="simple">http://zoobank.org/9A65A093-36A6-4701-AE54-65F305E8AB2B</object-id>
            </tp:taxon-name><tp:taxon-authority>Zhu &amp; Che</tp:taxon-authority><tp:taxon-status xmlns:xlink="http://www.w3.org/1999/xlink" xlink:type="simple">sp. nov.</tp:taxon-status><xref ref-type="fig" rid="F6">Figures 6</xref><xref ref-type="fig" rid="F14">, 14A–C</xref></tp:nomenclature><tp:treatment-sec sec-type="type material" id="SECID0EHZBI"><title>Type material.</title><p><bold><italic>Holotype</italic></bold>: China • male; Yunnan Prov., Xishuangbanna, Dadugang Village; <named-content xmlns:xlink="http://www.w3.org/1999/xlink" content-type="dwc:verbatimCoordinates" xlink:type="simple"><named-content content-type="geo-json" specific-use="{&#34;type&#34;:&#34;Point&#34;,&#34;coordinates&#34;:[102.073333,21.984333]}" id="NCID0EVZBI" xlink:type="simple">21°59.06'N, 101°64.40'E</named-content></named-content>; 870 m; 14 July 2020; Rong Chen, Li-Kang Niu leg.; <abbrev xmlns:xlink="http://www.w3.org/1999/xlink" content-type="institution" xlink:title="Institute of Entomology, College of Plant Protection, Southwest University, Chongqing, China" id="ABBRID0E1ZBI" xlink:type="simple">SWU</abbrev>-B-B-A060023.</p><p><bold><italic>Paratypes</italic></bold>: China • 10 males and 1 female; same data as holotype; <abbrev xmlns:xlink="http://www.w3.org/1999/xlink" content-type="institution" xlink:title="Institute of Entomology, College of Plant Protection, Southwest University, Chongqing, China" id="ABBRID0EG1BI" xlink:type="simple">SWU</abbrev>-B-B-A060024 to 060034 • 2 males; Yunnan Prov., Xishuangbanna, Ya’nuo Village; <named-content xmlns:xlink="http://www.w3.org/1999/xlink" content-type="dwc:verbatimCoordinates" xlink:type="simple"><named-content content-type="geo-json" specific-use="{&#34;type&#34;:&#34;Point&#34;,&#34;coordinates&#34;:[101.100333,21.995000]}" id="NCID0EO1BI" xlink:type="simple">21°59.70'N, 101°6.02'E</named-content></named-content>; 1212 m; 14 July 2020; Du-Ting Jin, Yi-Shu Wang leg.; <abbrev xmlns:xlink="http://www.w3.org/1999/xlink" content-type="institution" xlink:title="Institute of Entomology, College of Plant Protection, Southwest University, Chongqing, China" id="ABBRID0ET1BI" xlink:type="simple">SWU</abbrev>-B-B-A060035 and 060036 • 12 males and 5 females; Yunnan Prov., Xishuangbanna, Dadugang Village; <named-content xmlns:xlink="http://www.w3.org/1999/xlink" content-type="dwc:verbatimCoordinates" xlink:type="simple"><named-content content-type="geo-json" specific-use="{&#34;type&#34;:&#34;Point&#34;,&#34;coordinates&#34;:[100.917000,22.275333]}" id="NCID0E21BI" xlink:type="simple">22°16.52'N, 100°55.02'E</named-content></named-content>; 1100 m; 15 July 2020; Rong Chen, Du-Ting Jin leg.; <abbrev xmlns:xlink="http://www.w3.org/1999/xlink" content-type="institution" xlink:title="Institute of Entomology, College of Plant Protection, Southwest University, Chongqing, China" id="ABBRID0EA2BI" xlink:type="simple">SWU</abbrev>-B-B-A060037 to 060053 • 1 male; Yunnan Prov., Pu’er City, Meizi Lake; <named-content xmlns:xlink="http://www.w3.org/1999/xlink" content-type="dwc:verbatimCoordinates" xlink:type="simple"><named-content content-type="geo-json" specific-use="{&#34;type&#34;:&#34;Point&#34;,&#34;coordinates&#34;:[100.972000,22.737333]}" id="NCID0EI2BI" xlink:type="simple">22°44.24'N, 100°58.32'E</named-content></named-content>; 1400 m; 16 July 2020; Du-Ting Jin, Li-Kang Niu, leg.; <abbrev xmlns:xlink="http://www.w3.org/1999/xlink" content-type="institution" xlink:title="Institute of Entomology, College of Plant Protection, Southwest University, Chongqing, China" id="ABBRID0EN2BI" xlink:type="simple">SWU</abbrev>-B-B-A060054 • 1 male, Yunnan Prov., Pu’er City, Meizi Lake; <named-content xmlns:xlink="http://www.w3.org/1999/xlink" content-type="dwc:verbatimCoordinates" xlink:type="simple"><named-content content-type="geo-json" specific-use="{&#34;type&#34;:&#34;Point&#34;,&#34;coordinates&#34;:[100.993333,22.754500]}" id="NCID0EV2BI" xlink:type="simple">22°45.27'N, 100°59.60'E</named-content></named-content>; 1365 m; 17 July 2020; Rong Chen, Yi-Shu Wang, leg.; <abbrev xmlns:xlink="http://www.w3.org/1999/xlink" content-type="institution" xlink:title="Institute of Entomology, College of Plant Protection, Southwest University, Chongqing, China" id="ABBRID0E12BI" xlink:type="simple">SWU</abbrev>-B-B-A060055.</p></tp:treatment-sec><tp:treatment-sec sec-type="diagnosis" id="SECID0E62BI"><title>Diagnosis.</title><p>This species can be easily separated from other species by its hoof-shaped right phallomere, and the vestibular sclerite with two serrated and curved long spines.</p></tp:treatment-sec><tp:treatment-sec sec-type="etymology" id="SECID0EE3BI"><title>Etymology.</title><p>The specific epithet is derived from the Latin word <italic>ungulatus</italic>, referring to the apex of <abbrev xmlns:xlink="http://www.w3.org/1999/xlink" xlink:title="sclerites of the right phallomere" id="ABBRID0EM3BI" xlink:type="simple">R2</abbrev> shaped like a pig or horse hoof.</p></tp:treatment-sec><tp:treatment-sec sec-type="description" id="SECID0EQ3BI"><title>Measurements (mm).</title><p>Male: pronotum length × width: 1.40–1.47 × 1.95–2.00, tegmina length: 5.31–5.94, overall length: 6.77–7.23. Female: pronotum length × width: 1.21–1.44 × 1.97–2.03, tegmina length: 5.63–5.80, overall length: 6.62–7.11.</p></tp:treatment-sec><tp:treatment-sec sec-type="description" id="SECID0EV3BI"><title>Description.</title><p><bold><italic>Coloration</italic>.</bold> Body yellowish brown, face yellowish brown (Fig. <xref ref-type="fig" rid="F6">6A, B</xref>). Antennae brown, maxillary palpus pale brown (Fig. <xref ref-type="fig" rid="F6">6D</xref>). Pronotum and tegmina yellowish brown, lateral edges nearly hyaline, tegmina with a slightly darker marking at the base of mediocubital field (Fig. <xref ref-type="fig" rid="F6">6C, E</xref>). Hind wings infuscate, costal field and appendicular field darker than remaining parts (Fig. <xref ref-type="fig" rid="F6">6F</xref>). Abdominal sterna, cerci, and legs yellowish brown (Fig. <xref ref-type="fig" rid="F6">6B</xref>).</p><fig id="F6" position="float" orientation="portrait"><object-id xmlns:xlink="http://www.w3.org/1999/xlink" content-type="doi" xlink:type="simple">10.3897/zookeys.1080.74286.figure6</object-id><object-id xmlns:xlink="http://www.w3.org/1999/xlink" content-type="arpha" xlink:type="simple">46A9F4A2-0787-5423-9E84-8C7948CEF24F</object-id><label>Figure 6.</label><caption><p><italic><tp:taxon-name><tp:taxon-name-part taxon-name-part-type="genus" reg="Anaplecta">Anaplecta</tp:taxon-name-part><tp:taxon-name-part taxon-name-part-type="species" reg="ungulata">ungulata</tp:taxon-name-part></tp:taxon-name></italic> Zhu &amp; Che, sp. nov. holotype, male <abbrev xmlns:xlink="http://www.w3.org/1999/xlink" content-type="institution" xlink:title="Institute of Entomology, College of Plant Protection, Southwest University, Chongqing, China" id="ABBRID0EH5BI" xlink:type="simple">SWU</abbrev>-B-B-A060023 <bold>A</bold> habitus, dorsal view <bold>B</bold> habitus, ventral view <bold>C</bold> pronotum, dorsal view <bold>D</bold> head, ventral view <bold>E</bold> tegmina <bold>F</bold> wings <bold>G</bold> supra-anal plate, ventral view <bold>H</bold> subgenital plate, dorsal view <bold>I</bold> left phallomere, dorsal view <bold>J</bold> right phallomere, dorsal view. Scale bars: 2 mm (<bold>A–F</bold>); 0.5 mm (<bold>G–J)</bold>. Abbreviations: <bold>afd</bold> anal fold, <bold>A[1</bold>] the anterior one of the anal vein, <bold>A[s</bold>] the other element of vannal vein, <bold>cfd</bold> cubitus fold, <bold><abbrev xmlns:xlink="http://www.w3.org/1999/xlink" xlink:title="cubitus anterior" id="ABBRID0EN6BI" xlink:type="simple">CuA</abbrev></bold> cubitus anterior, <bold><abbrev xmlns:xlink="http://www.w3.org/1999/xlink" xlink:title="cubitus posterior" id="ABBRID0ES6BI" xlink:type="simple">CuP</abbrev></bold> cubitus posterior, <bold><abbrev xmlns:xlink="http://www.w3.org/1999/xlink" xlink:title="sclerites of the left phallomere" id="ABBRID0EX6BI" xlink:type="simple">L1</abbrev>, <abbrev xmlns:xlink="http://www.w3.org/1999/xlink" xlink:title="sclerites of the left phallomere" id="ABBRID0E26BI" xlink:type="simple">L2</abbrev>, <abbrev xmlns:xlink="http://www.w3.org/1999/xlink" xlink:title="sclerites of the left phallomere" id="ABBRID0E66BI" xlink:type="simple">L3</abbrev></bold> sclerites of the left phallomere, <bold><abbrev xmlns:xlink="http://www.w3.org/1999/xlink" xlink:title="L2 dorsal" id="ABBRID0EEACI" xlink:type="simple">L2d</abbrev></bold><abbrev xmlns:xlink="http://www.w3.org/1999/xlink" xlink:title="sclerites of the left phallomere" id="ABBRID0EIACI" xlink:type="simple">L2</abbrev> dorsa,l <bold><abbrev xmlns:xlink="http://www.w3.org/1999/xlink" xlink:title="L2 ventral" id="ABBRID0ENACI" xlink:type="simple">L2v</abbrev></bold><abbrev xmlns:xlink="http://www.w3.org/1999/xlink" xlink:title="sclerites of the left phallomere" id="ABBRID0ERACI" xlink:type="simple">L2</abbrev> ventral, <bold><abbrev xmlns:xlink="http://www.w3.org/1999/xlink" xlink:title="median sclerite" id="ABBRID0EWACI" xlink:type="simple">L2vm</abbrev></bold> median sclerite, <bold>M</bold> media, <bold>Pcu</bold> postcubitus, <bold>R</bold> radius, <bold>RA</bold> radius anterior, <bold>RP</bold> radius posterior, <bold><abbrev xmlns:xlink="http://www.w3.org/1999/xlink" xlink:title="sclerites of the right phallomere" id="ABBRID0EFBCI" xlink:type="simple">R2</abbrev>, <abbrev xmlns:xlink="http://www.w3.org/1999/xlink" xlink:title="sclerites of the right phallomere" id="ABBRID0EJBCI" xlink:type="simple">R3</abbrev></bold> sclerites of the right phallomere, <bold>ScP</bold> subcostal posterior.</p></caption><graphic xmlns:xlink="http://www.w3.org/1999/xlink" xlink:href="zookeys-1080-053-g006.jpg" position="float" orientation="portrait" xlink:type="simple" id="oo_630048.jpg"><uri content-type="original_file" xlink:type="simple">https://binary.pensoft.net/fig/630048</uri></graphic></fig><p><bold><italic>Head and thorax</italic>.</bold> The distance between antennal sockets slightly narrower than interocular space. Fifth maxillary palpus nearly triangular, slightly thicker and wider than others (Fig. <xref ref-type="fig" rid="F6">6D</xref>). Pronotum sub-elliptical, anterior margin slightly curved and posterior margin straight (Fig. <xref ref-type="fig" rid="F6">6C</xref>). Tegmina with slightly indistinct veins; the radius posterior veins of hind wings slightly indistinct, with one or two transverse veins between M and <abbrev xmlns:xlink="http://www.w3.org/1999/xlink" xlink:title="cubitus anterior" id="ABBRID0EDCCI" xlink:type="simple">CuA</abbrev> (Fig. <xref ref-type="fig" rid="F6">6E, F</xref>). Front femur Type B<sub>2</sub>. Pulvilli absent, tarsal claws symmetrical.</p><p><bold><italic>Male genitalia</italic>.</bold> Paraprocts bifurcated at the base: the upper part strip-shaped, approximately the length of paraprocts, the rest sheet-like (Fig. <xref ref-type="fig" rid="F6">6G</xref>). Subgenital plate asymmetrical, the left margin longer and slender than the right, the interstylar margin curved. The length of styli ~ 1/4 of interstylar space (Fig. <xref ref-type="fig" rid="F6">6H</xref>). <abbrev xmlns:xlink="http://www.w3.org/1999/xlink" xlink:title="sclerites of the left phallomere" id="ABBRID0E3CCI" xlink:type="simple">L1</abbrev> strip-shaped, with extremely curved and long filamentary structure. <abbrev xmlns:xlink="http://www.w3.org/1999/xlink" xlink:title="L2 ventral" id="ABBRID0EADCI" xlink:type="simple">L2v</abbrev> with a right-angled bifurcation. <abbrev xmlns:xlink="http://www.w3.org/1999/xlink" xlink:title="L2 dorsal" id="ABBRID0EEDCI" xlink:type="simple">L2d</abbrev> irregular. <abbrev xmlns:xlink="http://www.w3.org/1999/xlink" xlink:title="median sclerite" id="ABBRID0EIDCI" xlink:type="simple">L2vm</abbrev> curls and thickens in a crescent shape, with dense spines. <abbrev xmlns:xlink="http://www.w3.org/1999/xlink" xlink:title="sclerites of the left phallomere" id="ABBRID0EMDCI" xlink:type="simple">L3</abbrev> slender, apical part extremely bent (Fig. <xref ref-type="fig" rid="F6">6I</xref>). <abbrev xmlns:xlink="http://www.w3.org/1999/xlink" xlink:title="sclerites of the right phallomere" id="ABBRID0EUDCI" xlink:type="simple">R2</abbrev> irregular, weakly sclerotized; one of <abbrev xmlns:xlink="http://www.w3.org/1999/xlink" xlink:title="sclerites of the right phallomere" id="ABBRID0EYDCI" xlink:type="simple">R2</abbrev> diverging into two sharp horns at apex. <abbrev xmlns:xlink="http://www.w3.org/1999/xlink" xlink:title="sclerites of the right phallomere" id="ABBRID0E3DCI" xlink:type="simple">R3</abbrev> slightly curved, sheet-like (Fig. <xref ref-type="fig" rid="F6">6J</xref>).</p><p><bold><italic>Female genitalia</italic>.</bold> Supra-anal plate nearly symmetrical. Paraprocts broad, extending to the posterior margin of supra-anal plate. Intercalary sclerite strip-shaped. First valve tubular, with inward protrusions. Second valve small, basally fused. Third valve broad. The anterior margin of anterior arch protrudes in the shape of two triangles. Irregularly shaped basivalvula with dense punctuations, posterior margin curled. The base of vestibular sclerite nearly hyaline, posterior margin bifurcated into two highly sclerotized spines (Fig. <xref ref-type="fig" rid="F14">14A, B</xref>). Laterosternal shelf nearly hyaline (Fig. <xref ref-type="fig" rid="F14">14C</xref>).</p></tp:treatment-sec><tp:treatment-sec sec-type="distribution" id="SECID0ETECI"><title>Distribution.</title><p>China (Yunnan).</p></tp:treatment-sec><tp:treatment-sec><!--Section generated to contain objects referenced in tp:taxon-treatment.--><fig id="F14" position="float" orientation="portrait"><object-id xmlns:xlink="http://www.w3.org/1999/xlink" content-type="doi" xlink:type="simple">10.3897/zookeys.1080.74286.figure14</object-id><object-id xmlns:xlink="http://www.w3.org/1999/xlink" content-type="arpha" xlink:type="simple">17847F81-AE3C-5C2E-B292-3ABE059F3C19</object-id><label>Figure 14.</label><caption><p><bold>A–C</bold><italic><tp:taxon-name><tp:taxon-name-part taxon-name-part-type="genus" reg="Anaplecta">Anaplecta</tp:taxon-name-part><tp:taxon-name-part taxon-name-part-type="species" reg="ungulata">ungulata</tp:taxon-name-part></tp:taxon-name></italic> Zhu &amp; Che, sp. nov. paratype, female <abbrev xmlns:xlink="http://www.w3.org/1999/xlink" content-type="institution" xlink:title="Institute of Entomology, College of Plant Protection, Southwest University, Chongqing, China" id="ABBRID0EKIBK" xlink:type="simple">SWU</abbrev>-B-B-A060034 <bold>D–F</bold><italic><tp:taxon-name><tp:taxon-name-part taxon-name-part-type="genus" reg="Anaplecta">Anaplecta</tp:taxon-name-part><tp:taxon-name-part taxon-name-part-type="species" reg="anomala">anomala</tp:taxon-name-part></tp:taxon-name></italic> Zhu &amp; Che, sp. nov. paratype, female <abbrev xmlns:xlink="http://www.w3.org/1999/xlink" content-type="institution" xlink:title="Institute of Entomology, College of Plant Protection, Southwest University, Chongqing, China" id="ABBRID0E3IBK" xlink:type="simple">SWU</abbrev>-B-B-A060068 <bold>G-I</bold><italic><tp:taxon-name><tp:taxon-name-part taxon-name-part-type="genus" reg="Anaplecta">Anaplecta</tp:taxon-name-part><tp:taxon-name-part taxon-name-part-type="species" reg="bombycina">bombycina</tp:taxon-name-part></tp:taxon-name></italic> Zhu &amp; Che, sp. nov. paratype, female <abbrev xmlns:xlink="http://www.w3.org/1999/xlink" content-type="institution" xlink:title="Institute of Entomology, College of Plant Protection, Southwest University, Chongqing, China" id="ABBRID0EOJBK" xlink:type="simple">SWU</abbrev>-B-B-A060078 <bold>J-L</bold><italic><tp:taxon-name><tp:taxon-name-part taxon-name-part-type="genus" reg="Anaplecta">Anaplecta</tp:taxon-name-part><tp:taxon-name-part taxon-name-part-type="species" reg="strigata">strigata</tp:taxon-name-part></tp:taxon-name></italic> Deng &amp; Che, 2020. Female <abbrev xmlns:xlink="http://www.w3.org/1999/xlink" content-type="institution" xlink:title="Institute of Entomology, College of Plant Protection, Southwest University, Chongqing, China" id="ABBRID0EAKBK" xlink:type="simple">SWU</abbrev>-B-B-A060168 <bold>A, D, G, J</bold> supra-anal plate, ventral view <bold>B, E, H, K</bold> supra-anal plate, dorsal view <bold>C, F, I, L</bold> subgenital plate, dorsal view. Scale bars: 2 mm. Abbreviations: <bold>a.a</bold>. anterior arch, <bold>bsv.</bold> basivalvula, <bold>cp.</bold> crosspiece, <bold>intc.s.</bold> intercalary sclerite, <bold>inst.f.</bold> intersternal fold, <bold>ltst.sh.</bold> laterosternal shelf, <bold>pp.</bold> paraprocts, <bold>pt.</bold> paratergites, <bold>v.I</bold> first valve, <bold>v.II</bold> second valve, <bold>v.III</bold> third valve, <bold>vst.s.</bold> vestibular sclerite.</p></caption><graphic xmlns:xlink="http://www.w3.org/1999/xlink" xlink:href="zookeys-1080-053-g014.jpg" position="float" orientation="portrait" xlink:type="simple" id="oo_630056.jpg"><uri content-type="original_file" xlink:type="simple">https://binary.pensoft.net/fig/630056</uri></graphic></fig></tp:treatment-sec></tp:taxon-treatment>
