# Supplementary material for: ﻿Three cryptic Anaplecta (Blattodea, Blattoidea, Anaplectidae) species revealed by female genitalia, plus seven new species from China
Source: Zookeys. 2022 Jan 4;1080:53–97. doi: 10.3897/zookeys.1080.74286 (PMC8752576; doi:10.3897/zookeys.1080.74286)
Supplement: XML Treatment for Anaplecta anomala [file zookeys.1080.74286-treatment5.xml]

<!DOCTYPE tp:taxon-treatment
  PUBLIC "-//TaxonX//DTD Taxonomic Treatment Publishing DTD v0 20100105//EN" "tax-treatment-NSO.dtd">
<tp:taxon-treatment xmlns:tp="http://www.plazi.org/taxpub"><tp:treatment-meta><kwd-group><label>Taxon classification</label><kwd>
                <named-content content-type="kingdom">Animalia</named-content>
              </kwd><kwd>
                <named-content content-type="order">Blattodea</named-content>
              </kwd><kwd>
                <named-content content-type="family">Anaplectidae</named-content>
              </kwd></kwd-group><mixed-citation publication-type="journal"><person-group><name><surname>Zhu</surname><given-names>Jing</given-names></name><name><surname>Zhang</surname><given-names>Jiawei</given-names></name><name><surname>Luo</surname><given-names>Xinxing</given-names></name><name><surname>Wang</surname><given-names>Zongqing</given-names></name><name><surname>Che</surname><given-names>Yanli</given-names></name></person-group><article-title>﻿Three cryptic <italic><tp:taxon-name><tp:taxon-name-part taxon-name-part-type="genus" reg="Anaplecta">Anaplecta</tp:taxon-name-part></tp:taxon-name></italic> (<tp:taxon-name><tp:taxon-name-part taxon-name-part-type="order">Blattodea</tp:taxon-name-part></tp:taxon-name>, <tp:taxon-name><tp:taxon-name-part taxon-name-part-type="superfamily">Blattoidea</tp:taxon-name-part></tp:taxon-name>, <tp:taxon-name><tp:taxon-name-part taxon-name-part-type="family">Anaplectidae</tp:taxon-name-part></tp:taxon-name>) species revealed by female genitalia, plus seven new species from China</article-title><source>Zookeys</source><day>04</day><month>01</month><year>2022</year><volume>1080</volume><fpage>53</fpage><lpage>97</lpage><pub-id pub-id-type="doi">10.3897/zookeys.1080.74286</pub-id></mixed-citation></tp:treatment-meta><tp:nomenclature><label>﻿</label><tp:taxon-name>
              <object-id xmlns:xlink="http://www.w3.org/1999/xlink" content-type="arpha" xlink:type="simple">5E3D0857-73D5-5E52-A592-01E077F29A02</object-id>
              <tp:taxon-name-part taxon-name-part-type="genus" reg="Anaplecta">Anaplecta</tp:taxon-name-part>
              <tp:taxon-name-part taxon-name-part-type="species" reg="anomala">anomala</tp:taxon-name-part>
              <object-id xmlns:xlink="http://www.w3.org/1999/xlink" content-type="zoobank" xlink:type="simple">http://zoobank.org/27360C71-7C4F-4174-ADC2-95AC115BE34D</object-id>
            </tp:taxon-name><tp:taxon-authority>Zhu &amp; Che</tp:taxon-authority><tp:taxon-status xmlns:xlink="http://www.w3.org/1999/xlink" xlink:type="simple">sp. nov.</tp:taxon-status><xref ref-type="fig" rid="F7">Figures 7</xref><xref ref-type="fig" rid="F14">, 14D–F</xref></tp:nomenclature><tp:treatment-sec sec-type="type material" id="SECID0EKGCI"><title>Type material.</title><p><bold><italic>Holotype</italic></bold>: China • male; Yunnan Prov., Pu’er City, Mt. Wuliang; <named-content xmlns:xlink="http://www.w3.org/1999/xlink" content-type="dwc:verbatimCoordinates" xlink:type="simple"><named-content content-type="geo-json" specific-use="{&#34;type&#34;:&#34;Point&#34;,&#34;coordinates&#34;:[100.733333,24.633333]}" id="NCID0EYGCI" xlink:type="simple">24°38'N, 100°44'E</named-content></named-content>; 1232 m; 21 July 2020; Li-Kang Niu, Rong Chen, leg.; <abbrev xmlns:xlink="http://www.w3.org/1999/xlink" content-type="institution" xlink:title="Institute of Entomology, College of Plant Protection, Southwest University, Chongqing, China" id="ABBRID0E4GCI" xlink:type="simple">SWU</abbrev>-B-B-A060056.</p><p><bold><italic>Paratypes</italic></bold>: China • 11 males and 5 females; same data as holotype; <abbrev xmlns:xlink="http://www.w3.org/1999/xlink" content-type="institution" xlink:title="Institute of Entomology, College of Plant Protection, Southwest University, Chongqing, China" id="ABBRID0EJHCI" xlink:type="simple">SWU</abbrev>-B-B-A060057 to 060072.</p></tp:treatment-sec><tp:treatment-sec sec-type="diagnosis" id="SECID0EOHCI"><title>Diagnosis.</title><p>This species is slightly similar to <italic><tp:taxon-name><tp:taxon-name-part taxon-name-part-type="genus" reg="Anaplecta">A.</tp:taxon-name-part><tp:taxon-name-part taxon-name-part-type="species" reg="falcifer">falcifer</tp:taxon-name-part></tp:taxon-name></italic> Hebard, 1925 but differs in the coloration of pronotum and tegmina. It is also similar to <italic><tp:taxon-name><tp:taxon-name-part taxon-name-part-type="genus" reg="Anaplecta">A.</tp:taxon-name-part><tp:taxon-name-part taxon-name-part-type="species" reg="strigata">strigata</tp:taxon-name-part></tp:taxon-name></italic> Deng &amp; Che, 2020 in body color and pronotum, but can be distinguished as follows: 1) the base of the tegmina almost black, while <italic><tp:taxon-name><tp:taxon-name-part taxon-name-part-type="genus" reg="Anaplecta">A.</tp:taxon-name-part><tp:taxon-name-part taxon-name-part-type="species" reg="strigata">strigata</tp:taxon-name-part></tp:taxon-name></italic> mostly uniform dark yellowish brown; 2) <abbrev xmlns:xlink="http://www.w3.org/1999/xlink" xlink:title="L2 dorsal" id="ABBRID0EVICI" xlink:type="simple">L2d</abbrev> nearly rectangular in <italic><tp:taxon-name><tp:taxon-name-part taxon-name-part-type="genus" reg="Anaplecta">A.</tp:taxon-name-part><tp:taxon-name-part taxon-name-part-type="species" reg="anomala">anomala</tp:taxon-name-part></tp:taxon-name></italic> sp. nov., while slightly bent in <italic><tp:taxon-name><tp:taxon-name-part taxon-name-part-type="genus" reg="Anaplecta">A.</tp:taxon-name-part><tp:taxon-name-part taxon-name-part-type="species" reg="strigata">strigata</tp:taxon-name-part></tp:taxon-name></italic>; and 3) anterior margin of anterior arch with a finger-like protrusion, while the protrusion of <italic><tp:taxon-name><tp:taxon-name-part taxon-name-part-type="genus" reg="Anaplecta">A.</tp:taxon-name-part><tp:taxon-name-part taxon-name-part-type="species" reg="strigata">strigata</tp:taxon-name-part></tp:taxon-name></italic> nearly wavy.</p></tp:treatment-sec><tp:treatment-sec sec-type="etymology" id="SECID0E1JCI"><title>Etymology.</title><p>The specific epithet is derived from the Latin word <italic>anomalus</italic>, referring to the left phallomere being different from other species.</p></tp:treatment-sec><tp:treatment-sec sec-type="description" id="SECID0ECKCI"><title>Measurements (mm).</title><p>Male: pronotum length × width: 1.20–1.42 × 1.68–1.95, tegmina length: 4.52–5.49, overall length: 5.94–6.54. Female: pronotum length × width: 1.29 × 1.97, tegmina length: 4.67–5.13, overall length: 5.91–6.22.</p></tp:treatment-sec><tp:treatment-sec sec-type="description" id="SECID0EHKCI"><title>Description.</title><p><bold><italic>Coloration</italic>.</bold> Body dark brown, face brown, terminal of clypeus and labrum yellowish brown (Fig. <xref ref-type="fig" rid="F7">7A, B</xref>). Antennae and maxillary palpus brown (Fig. <xref ref-type="fig" rid="F7">7D</xref>). Pronotum dark brown, middle part lighter, lateral edges nearly hyaline (Fig. <xref ref-type="fig" rid="F7">7C</xref>). Tegmina dark brown, lateral edges nearly hyaline, 1/3 of the base darker than remaining parts (except for anal field) (Fig. <xref ref-type="fig" rid="F7">7E</xref>). Hind wings infuscate, costal field and appendicular field darker than remaining parts (Fig. <xref ref-type="fig" rid="F7">7F</xref>). Abdominal sterna, legs, and cerci pale yellowish brown (Fig. <xref ref-type="fig" rid="F7">7B</xref>).</p><fig id="F7" position="float" orientation="portrait"><object-id xmlns:xlink="http://www.w3.org/1999/xlink" content-type="doi" xlink:type="simple">10.3897/zookeys.1080.74286.figure7</object-id><object-id xmlns:xlink="http://www.w3.org/1999/xlink" content-type="arpha" xlink:type="simple">A182DFCE-96FD-5272-AD64-F56052F380C0</object-id><label>Figure 7.</label><caption><p><italic><tp:taxon-name><tp:taxon-name-part taxon-name-part-type="genus" reg="Anaplecta">Anaplecta</tp:taxon-name-part><tp:taxon-name-part taxon-name-part-type="species" reg="anomala">anomala</tp:taxon-name-part></tp:taxon-name></italic> Zhu &amp; Che, sp. nov. holotype, male <abbrev xmlns:xlink="http://www.w3.org/1999/xlink" content-type="institution" xlink:title="Institute of Entomology, College of Plant Protection, Southwest University, Chongqing, China" id="ABBRID0E4LCI" xlink:type="simple">SWU</abbrev>-B-B-A060056 <bold>A</bold> habitus, dorsal view <bold>B</bold> habitus, ventral view <bold>C</bold> pronotum, dorsal view <bold>D</bold> head, ventral view <bold>E</bold> tegmina <bold>F</bold> wings <bold>G</bold> supra-anal plate, ventral view <bold>H</bold> subgenital plate, dorsal view <bold>I</bold> left phallomere, dorsal view <bold>J</bold> right phallomere, dorsal view. Scale bars: 2 mm (<bold>A–F</bold>); 0.5 mm (<bold>G–J)</bold>. Abbreviations: <bold>afd</bold> anal fold, <bold>A[1</bold>] the anterior one of the anal vein, <bold>A[s</bold>] the other element of vannal vein, <bold>cfd</bold> cubitus fold, <bold><abbrev xmlns:xlink="http://www.w3.org/1999/xlink" xlink:title="cubitus anterior" id="ABBRID0EDNCI" xlink:type="simple">CuA</abbrev></bold> cubitus anterior, <bold><abbrev xmlns:xlink="http://www.w3.org/1999/xlink" xlink:title="cubitus posterior" id="ABBRID0EINCI" xlink:type="simple">CuP</abbrev></bold> cubitus posterior, <bold><abbrev xmlns:xlink="http://www.w3.org/1999/xlink" xlink:title="sclerites of the left phallomere" id="ABBRID0ENNCI" xlink:type="simple">L1</abbrev>, <abbrev xmlns:xlink="http://www.w3.org/1999/xlink" xlink:title="sclerites of the left phallomere" id="ABBRID0ERNCI" xlink:type="simple">L2</abbrev>, <abbrev xmlns:xlink="http://www.w3.org/1999/xlink" xlink:title="sclerites of the left phallomere" id="ABBRID0EVNCI" xlink:type="simple">L3</abbrev></bold> sclerites of the left phallomere, <bold><abbrev xmlns:xlink="http://www.w3.org/1999/xlink" xlink:title="L2 dorsal" id="ABBRID0E1NCI" xlink:type="simple">L2d</abbrev></bold><abbrev xmlns:xlink="http://www.w3.org/1999/xlink" xlink:title="sclerites of the left phallomere" id="ABBRID0E5NCI" xlink:type="simple">L2</abbrev> dorsal, <bold><abbrev xmlns:xlink="http://www.w3.org/1999/xlink" xlink:title="L2 ventral" id="ABBRID0EDOCI" xlink:type="simple">L2v</abbrev></bold><abbrev xmlns:xlink="http://www.w3.org/1999/xlink" xlink:title="sclerites of the left phallomere" id="ABBRID0EHOCI" xlink:type="simple">L2</abbrev> ventral, <bold><abbrev xmlns:xlink="http://www.w3.org/1999/xlink" xlink:title="median sclerite" id="ABBRID0EMOCI" xlink:type="simple">L2vm</abbrev></bold> median sclerite, <bold>M</bold> media, <bold>Pcu</bold> postcubitus, <bold>R</bold> radius, <bold>RA</bold> radius anterior, <bold>RP</bold> radius posterior, <bold><abbrev xmlns:xlink="http://www.w3.org/1999/xlink" xlink:title="sclerites of the right phallomere" id="ABBRID0E2OCI" xlink:type="simple">R2</abbrev>, <abbrev xmlns:xlink="http://www.w3.org/1999/xlink" xlink:title="sclerites of the right phallomere" id="ABBRID0E6OCI" xlink:type="simple">R3</abbrev></bold> sclerites of the right phallomere, <bold>ScP</bold> subcostal posterior.</p></caption><graphic xmlns:xlink="http://www.w3.org/1999/xlink" xlink:href="zookeys-1080-053-g007.jpg" position="float" orientation="portrait" xlink:type="simple" id="oo_630049.jpg"><uri content-type="original_file" xlink:type="simple">https://binary.pensoft.net/fig/630049</uri></graphic></fig><p><bold><italic>Head and thorax</italic>.</bold> The distance between antennal sockets slightly narrower than interocular space. Fifth maxillary palpus nearly oval, slightly thicker and wider than others (Fig. <xref ref-type="fig" rid="F7">7D</xref>). Pronotum sub-elliptical, anterior and posterior margins nearly straight (Fig. <xref ref-type="fig" rid="F7">7C</xref>). Tegmina with slightly indistinct veins; radius posterior veins of hind wings slightly indistinct, without transverse veins between M and <abbrev xmlns:xlink="http://www.w3.org/1999/xlink" xlink:title="cubitus anterior" id="ABBRID0EZPCI" xlink:type="simple">CuA</abbrev> (Fig. <xref ref-type="fig" rid="F7">7E, F</xref>). Front femur Type B<sub>2</sub> (Fig. <xref ref-type="fig" rid="F7">7B</xref>). Pulvilli absent, tarsal claws symmetrical.</p><p><bold><italic>Male genitalia</italic>.</bold> Paraprocts bifurcated at the base: the upper part strip-shaped, length ~ 1/2 of paraprocts, the rest sheet-like (Fig. <xref ref-type="fig" rid="F7">7G</xref>). Subgenital plate slightly asymmetrical, the left margin slightly wider than the right, the interstylar margin extremely convex. Styli short, the distance between them long (Fig. <xref ref-type="fig" rid="F7">7H</xref>). <abbrev xmlns:xlink="http://www.w3.org/1999/xlink" xlink:title="sclerites of the left phallomere" id="ABBRID0EWQCI" xlink:type="simple">L1</abbrev> fan-shaped, with a curved and long filamentary structure. <abbrev xmlns:xlink="http://www.w3.org/1999/xlink" xlink:title="L2 ventral" id="ABBRID0E1QCI" xlink:type="simple">L2v</abbrev> handle-shaped, with a sharp horn. <abbrev xmlns:xlink="http://www.w3.org/1999/xlink" xlink:title="L2 dorsal" id="ABBRID0E5QCI" xlink:type="simple">L2d</abbrev> an approximate rectangle. <abbrev xmlns:xlink="http://www.w3.org/1999/xlink" xlink:title="median sclerite" id="ABBRID0ECRCI" xlink:type="simple">L2vm</abbrev> with a curled and thickened sclerite, crescent-like with dense spines. <abbrev xmlns:xlink="http://www.w3.org/1999/xlink" xlink:title="sclerites of the left phallomere" id="ABBRID0EGRCI" xlink:type="simple">L3</abbrev> medium, hook-like, apical part enlarged and slightly sharp (Fig. <xref ref-type="fig" rid="F7">7I</xref>). <abbrev xmlns:xlink="http://www.w3.org/1999/xlink" xlink:title="sclerites of the right phallomere" id="ABBRID0EORCI" xlink:type="simple">R2</abbrev> irregular, weakly sclerotized, one of <abbrev xmlns:xlink="http://www.w3.org/1999/xlink" xlink:title="sclerites of the right phallomere" id="ABBRID0ESRCI" xlink:type="simple">R2</abbrev> sheet-like, with sharp apex. <abbrev xmlns:xlink="http://www.w3.org/1999/xlink" xlink:title="sclerites of the right phallomere" id="ABBRID0EWRCI" xlink:type="simple">R3</abbrev> slightly curved, sheet-like (Fig. <xref ref-type="fig" rid="F7">7J</xref>).</p><p><bold><italic>Female genitalia</italic>.</bold> Supra-anal plate nearly symmetrical. Paraprocts broad, not extending to the posterior margin of supra-anal plate. Intercalary sclerite slender. First valve tubular. Second valve small, basally fused. Third valve broad. The anterior margin of anterior arch slightly sclerotized, with a finger-like protrusion. Basivalvula broad, nearly triangle, anterior and posterior margin slightly curled (Fig. <xref ref-type="fig" rid="F14">14D, E</xref>). Vestibular sclerite sheet-like. Laterosternal shelf slightly sclerotized, lateral margin nearly straight (Fig. <xref ref-type="fig" rid="F14">14F</xref>).</p></tp:treatment-sec><tp:treatment-sec sec-type="distribution" id="SECID0ENSCI"><title>Distribution.</title><p>China (Yunnan).</p></tp:treatment-sec><tp:treatment-sec><!--Section generated to contain objects referenced in tp:taxon-treatment.--><fig id="F14" position="float" orientation="portrait"><object-id xmlns:xlink="http://www.w3.org/1999/xlink" content-type="doi" xlink:type="simple">10.3897/zookeys.1080.74286.figure14</object-id><object-id xmlns:xlink="http://www.w3.org/1999/xlink" content-type="arpha" xlink:type="simple">17847F81-AE3C-5C2E-B292-3ABE059F3C19</object-id><label>Figure 14.</label><caption><p><bold>A–C</bold><italic><tp:taxon-name><tp:taxon-name-part taxon-name-part-type="genus" reg="Anaplecta">Anaplecta</tp:taxon-name-part><tp:taxon-name-part taxon-name-part-type="species" reg="ungulata">ungulata</tp:taxon-name-part></tp:taxon-name></italic> Zhu &amp; Che, sp. nov. paratype, female <abbrev xmlns:xlink="http://www.w3.org/1999/xlink" content-type="institution" xlink:title="Institute of Entomology, College of Plant Protection, Southwest University, Chongqing, China" id="ABBRID0EKIBK" xlink:type="simple">SWU</abbrev>-B-B-A060034 <bold>D–F</bold><italic><tp:taxon-name><tp:taxon-name-part taxon-name-part-type="genus" reg="Anaplecta">Anaplecta</tp:taxon-name-part><tp:taxon-name-part taxon-name-part-type="species" reg="anomala">anomala</tp:taxon-name-part></tp:taxon-name></italic> Zhu &amp; Che, sp. nov. paratype, female <abbrev xmlns:xlink="http://www.w3.org/1999/xlink" content-type="institution" xlink:title="Institute of Entomology, College of Plant Protection, Southwest University, Chongqing, China" id="ABBRID0E3IBK" xlink:type="simple">SWU</abbrev>-B-B-A060068 <bold>G-I</bold><italic><tp:taxon-name><tp:taxon-name-part taxon-name-part-type="genus" reg="Anaplecta">Anaplecta</tp:taxon-name-part><tp:taxon-name-part taxon-name-part-type="species" reg="bombycina">bombycina</tp:taxon-name-part></tp:taxon-name></italic> Zhu &amp; Che, sp. nov. paratype, female <abbrev xmlns:xlink="http://www.w3.org/1999/xlink" content-type="institution" xlink:title="Institute of Entomology, College of Plant Protection, Southwest University, Chongqing, China" id="ABBRID0EOJBK" xlink:type="simple">SWU</abbrev>-B-B-A060078 <bold>J-L</bold><italic><tp:taxon-name><tp:taxon-name-part taxon-name-part-type="genus" reg="Anaplecta">Anaplecta</tp:taxon-name-part><tp:taxon-name-part taxon-name-part-type="species" reg="strigata">strigata</tp:taxon-name-part></tp:taxon-name></italic> Deng &amp; Che, 2020. Female <abbrev xmlns:xlink="http://www.w3.org/1999/xlink" content-type="institution" xlink:title="Institute of Entomology, College of Plant Protection, Southwest University, Chongqing, China" id="ABBRID0EAKBK" xlink:type="simple">SWU</abbrev>-B-B-A060168 <bold>A, D, G, J</bold> supra-anal plate, ventral view <bold>B, E, H, K</bold> supra-anal plate, dorsal view <bold>C, F, I, L</bold> subgenital plate, dorsal view. Scale bars: 2 mm. Abbreviations: <bold>a.a</bold>. anterior arch, <bold>bsv.</bold> basivalvula, <bold>cp.</bold> crosspiece, <bold>intc.s.</bold> intercalary sclerite, <bold>inst.f.</bold> intersternal fold, <bold>ltst.sh.</bold> laterosternal shelf, <bold>pp.</bold> paraprocts, <bold>pt.</bold> paratergites, <bold>v.I</bold> first valve, <bold>v.II</bold> second valve, <bold>v.III</bold> third valve, <bold>vst.s.</bold> vestibular sclerite.</p></caption><graphic xmlns:xlink="http://www.w3.org/1999/xlink" xlink:href="zookeys-1080-053-g014.jpg" position="float" orientation="portrait" xlink:type="simple" id="oo_630056.jpg"><uri content-type="original_file" xlink:type="simple">https://binary.pensoft.net/fig/630056</uri></graphic></fig></tp:treatment-sec></tp:taxon-treatment>
