# Supplementary material for: ﻿Three cryptic Anaplecta (Blattodea, Blattoidea, Anaplectidae) species revealed by female genitalia, plus seven new species from China
Source: Zookeys. 2022 Jan 4;1080:53–97. doi: 10.3897/zookeys.1080.74286 (PMC8752576; doi:10.3897/zookeys.1080.74286)
Supplement: XML Treatment for Anaplecta bombycina [file zookeys.1080.74286-treatment6.xml]

<!DOCTYPE tp:taxon-treatment
  PUBLIC "-//TaxonX//DTD Taxonomic Treatment Publishing DTD v0 20100105//EN" "tax-treatment-NSO.dtd">
<tp:taxon-treatment xmlns:tp="http://www.plazi.org/taxpub"><tp:treatment-meta><kwd-group><label>Taxon classification</label><kwd>
                <named-content content-type="kingdom">Animalia</named-content>
              </kwd><kwd>
                <named-content content-type="order">Blattodea</named-content>
              </kwd><kwd>
                <named-content content-type="family">Anaplectidae</named-content>
              </kwd></kwd-group><mixed-citation publication-type="journal"><person-group><name><surname>Zhu</surname><given-names>Jing</given-names></name><name><surname>Zhang</surname><given-names>Jiawei</given-names></name><name><surname>Luo</surname><given-names>Xinxing</given-names></name><name><surname>Wang</surname><given-names>Zongqing</given-names></name><name><surname>Che</surname><given-names>Yanli</given-names></name></person-group><article-title>﻿Three cryptic <italic><tp:taxon-name><tp:taxon-name-part taxon-name-part-type="genus" reg="Anaplecta">Anaplecta</tp:taxon-name-part></tp:taxon-name></italic> (<tp:taxon-name><tp:taxon-name-part taxon-name-part-type="order">Blattodea</tp:taxon-name-part></tp:taxon-name>, <tp:taxon-name><tp:taxon-name-part taxon-name-part-type="superfamily">Blattoidea</tp:taxon-name-part></tp:taxon-name>, <tp:taxon-name><tp:taxon-name-part taxon-name-part-type="family">Anaplectidae</tp:taxon-name-part></tp:taxon-name>) species revealed by female genitalia, plus seven new species from China</article-title><source>Zookeys</source><day>04</day><month>01</month><year>2022</year><volume>1080</volume><fpage>53</fpage><lpage>97</lpage><pub-id pub-id-type="doi">10.3897/zookeys.1080.74286</pub-id></mixed-citation></tp:treatment-meta><tp:nomenclature><label>﻿</label><tp:taxon-name>
              <object-id xmlns:xlink="http://www.w3.org/1999/xlink" content-type="arpha" xlink:type="simple">B94966B8-5D6E-5F2E-BCAB-1AC604B43499</object-id>
              <tp:taxon-name-part taxon-name-part-type="genus" reg="Anaplecta">Anaplecta</tp:taxon-name-part>
              <tp:taxon-name-part taxon-name-part-type="species" reg="bombycina">bombycina</tp:taxon-name-part>
              <object-id xmlns:xlink="http://www.w3.org/1999/xlink" content-type="zoobank" xlink:type="simple">http://zoobank.org/678DC628-4480-4498-9490-9EF66660E8A5</object-id>
            </tp:taxon-name><tp:taxon-authority>Zhu &amp; Che</tp:taxon-authority><tp:taxon-status xmlns:xlink="http://www.w3.org/1999/xlink" xlink:type="simple">sp. nov.</tp:taxon-status><xref ref-type="fig" rid="F8">Figures 8</xref><xref ref-type="fig" rid="F14">, 14G–I</xref></tp:nomenclature><tp:treatment-sec sec-type="type material" id="SECID0EEUCI"><title>Type material.</title><p><bold><italic>Holotype</italic></bold>: China • male; Yunnan Prov., Xishuangbanna, Dadugang Village; <named-content xmlns:xlink="http://www.w3.org/1999/xlink" content-type="dwc:verbatimCoordinates" xlink:type="simple"><named-content content-type="geo-json" specific-use="{&#34;type&#34;:&#34;Point&#34;,&#34;coordinates&#34;:[100.917000,22.275333]}" id="NCID0ESUCI" xlink:type="simple">22°16.52'N, 100°55.02'E</named-content></named-content>; 1100 m; 15 July 2020, Rong Chen, Du-Ting Jin leg.; <abbrev xmlns:xlink="http://www.w3.org/1999/xlink" content-type="institution" xlink:title="Institute of Entomology, College of Plant Protection, Southwest University, Chongqing, China" id="ABBRID0EXUCI" xlink:type="simple">SWU</abbrev>-B-B-A060073.</p><p><bold><italic>Paratypes</italic></bold>: China • 4 males and 3 females; same data as holotype; <abbrev xmlns:xlink="http://www.w3.org/1999/xlink" content-type="institution" xlink:title="Institute of Entomology, College of Plant Protection, Southwest University, Chongqing, China" id="ABBRID0EDVCI" xlink:type="simple">SWU</abbrev>-B-B-A060074 and 060080 • 1 female; Yunnan Prov., Pu’er City, Meizi Lake; <named-content xmlns:xlink="http://www.w3.org/1999/xlink" content-type="dwc:verbatimCoordinates" xlink:type="simple"><named-content content-type="geo-json" specific-use="{&#34;type&#34;:&#34;Point&#34;,&#34;coordinates&#34;:[100.993333,22.754500]}" id="NCID0ELVCI" xlink:type="simple">22°45.27'N, 100°59.60'E</named-content></named-content>; 1365 m; 17 July 2020; Rong Chen, Yi-Shu Wang, leg.; <abbrev xmlns:xlink="http://www.w3.org/1999/xlink" content-type="institution" xlink:title="Institute of Entomology, College of Plant Protection, Southwest University, Chongqing, China" id="ABBRID0EQVCI" xlink:type="simple">SWU</abbrev>-B-B-A060081 • 2 female; Yunnan Prov., Xishuangbanna, Ji’nuozu Village; <named-content xmlns:xlink="http://www.w3.org/1999/xlink" content-type="dwc:verbatimCoordinates" xlink:type="simple"><named-content content-type="geo-json" specific-use="{&#34;type&#34;:&#34;Point&#34;,&#34;coordinates&#34;:[101.030167,22.040667]}" id="NCID0EYVCI" xlink:type="simple">22°02.44'N, 101°1.81'E</named-content></named-content>; 1100 m; 13 July 2020; Li-Kang Niu, Yi-Shu Wang leg.; <abbrev xmlns:xlink="http://www.w3.org/1999/xlink" content-type="institution" xlink:title="Institute of Entomology, College of Plant Protection, Southwest University, Chongqing, China" id="ABBRID0E4VCI" xlink:type="simple">SWU</abbrev>-B-B-A060082 and 060083 • 3 males and 1 female; Yunnan Prov., Xishuangbanna, Dadugang Village, <named-content xmlns:xlink="http://www.w3.org/1999/xlink" content-type="dwc:verbatimCoordinates" xlink:type="simple"><named-content content-type="geo-json" specific-use="{&#34;type&#34;:&#34;Point&#34;,&#34;coordinates&#34;:[102.073333,21.984333]}" id="NCID0EFWCI" xlink:type="simple">21°59.06'N, 101°64.40'E</named-content></named-content>; 870 m; 14 July 2020; Rong Chen, Li-Kang Niu leg.; <abbrev xmlns:xlink="http://www.w3.org/1999/xlink" content-type="institution" xlink:title="Institute of Entomology, College of Plant Protection, Southwest University, Chongqing, China" id="ABBRID0EKWCI" xlink:type="simple">SWU</abbrev>-B-B-A060084 to 060087.</p></tp:treatment-sec><tp:treatment-sec sec-type="diagnosis" id="SECID0EPWCI"><title>Diagnosis.</title><p>This species can be easily separated from other species by dark brown tegmina and the extremely slender filamentous structure in the male genitalia.</p></tp:treatment-sec><tp:treatment-sec sec-type="etymology" id="SECID0EUWCI"><title>Etymology.</title><p>The specific epithet is derived from the Latin word <italic>bombycinus</italic>, referring to the slender filamentous structure with which <abbrev xmlns:xlink="http://www.w3.org/1999/xlink" xlink:title="sclerites of the left phallomere" id="ABBRID0E3WCI" xlink:type="simple">L1</abbrev> is connected.</p></tp:treatment-sec><tp:treatment-sec sec-type="description" id="SECID0EAXCI"><title>Measurements (mm).</title><p>Male: pronotum length × width: 1.35× 1.57, tegmina length: 4.70, overall length: 6.08. Female: pronotum length × width: 1.42 × 1.68, tegmina length: 4.95, overall length: 6.26.</p></tp:treatment-sec><tp:treatment-sec sec-type="description" id="SECID0EFXCI"><title>Description.</title><p><bold><italic>Coloration</italic>.</bold> Body dark brown, face brown (Fig. <xref ref-type="fig" rid="F8">8A, B</xref>). Antennae and maxillary palpus brown (Fig. <xref ref-type="fig" rid="F8">8D</xref>). Pronotum and tegmina dark brown, lateral edges hyaline (Fig. <xref ref-type="fig" rid="F8">8C, E</xref>). Hind wings infuscate, costal field and appendicular field darker than remaining parts (Fig. <xref ref-type="fig" rid="F8">8F</xref>). Abdominal sterna, legs, and cerci yellowish brown (Fig. <xref ref-type="fig" rid="F8">8B</xref>).</p><fig id="F8" position="float" orientation="portrait"><object-id xmlns:xlink="http://www.w3.org/1999/xlink" content-type="doi" xlink:type="simple">10.3897/zookeys.1080.74286.figure8</object-id><object-id xmlns:xlink="http://www.w3.org/1999/xlink" content-type="arpha" xlink:type="simple">6FDDE9BF-CA2D-52FA-90F2-97512AB5589A</object-id><label>Figure 8.</label><caption><p><italic><tp:taxon-name><tp:taxon-name-part taxon-name-part-type="genus" reg="Anaplecta">Anaplecta</tp:taxon-name-part><tp:taxon-name-part taxon-name-part-type="species" reg="bombycina">bombycina</tp:taxon-name-part></tp:taxon-name></italic> Zhu &amp; Che, sp. nov. holotype, male <abbrev xmlns:xlink="http://www.w3.org/1999/xlink" content-type="institution" xlink:title="Institute of Entomology, College of Plant Protection, Southwest University, Chongqing, China" id="ABBRID0EXYCI" xlink:type="simple">SWU</abbrev>-B-B-A060073 <bold>A</bold> habitus, dorsal view <bold>B</bold> habitus, ventral view <bold>C</bold> pronotum, dorsal view <bold>D</bold> head, ventral view <bold>E</bold> tegmina <bold>F</bold> wings <bold>G</bold> supra-anal plate, ventral view <bold>H</bold> subgenital plate, dorsal view <bold>I</bold> left phallomere, dorsal view <bold>J</bold> right phallomere, dorsal view. Scale bars: 2 mm (<bold>A–F</bold>); 0.5 mm (<bold>G–J)</bold>. Abbreviations: <bold>afd</bold> anal fold, <bold>A[1</bold>] the anterior one of the anal vein, <bold>A[s</bold>] the other element of vannal vein, <bold>cfd</bold> cubitus fold, <bold><abbrev xmlns:xlink="http://www.w3.org/1999/xlink" xlink:title="cubitus anterior" id="ABBRID0E4ZCI" xlink:type="simple">CuA</abbrev></bold> cubitus anterior, <bold><abbrev xmlns:xlink="http://www.w3.org/1999/xlink" xlink:title="cubitus posterior" id="ABBRID0EC1CI" xlink:type="simple">CuP</abbrev></bold> cubitus posterior, <bold><abbrev xmlns:xlink="http://www.w3.org/1999/xlink" xlink:title="sclerites of the left phallomere" id="ABBRID0EH1CI" xlink:type="simple">L1</abbrev>, <abbrev xmlns:xlink="http://www.w3.org/1999/xlink" xlink:title="sclerites of the left phallomere" id="ABBRID0EL1CI" xlink:type="simple">L2</abbrev>, <abbrev xmlns:xlink="http://www.w3.org/1999/xlink" xlink:title="sclerites of the left phallomere" id="ABBRID0EP1CI" xlink:type="simple">L3</abbrev></bold> sclerites of the left phallomere, <bold><abbrev xmlns:xlink="http://www.w3.org/1999/xlink" xlink:title="L2 ventral" id="ABBRID0EU1CI" xlink:type="simple">L2v</abbrev></bold><abbrev xmlns:xlink="http://www.w3.org/1999/xlink" xlink:title="sclerites of the left phallomere" id="ABBRID0EY1CI" xlink:type="simple">L2</abbrev> ventral, <bold><abbrev xmlns:xlink="http://www.w3.org/1999/xlink" xlink:title="median sclerite" id="ABBRID0E41CI" xlink:type="simple">L2vm</abbrev></bold> median sclerite, <bold>M</bold> media, <bold>Pcu</bold> postcubitus, <bold>R</bold> radius, <bold>RA</bold> radius anterior, <bold>RP</bold> radius posterior, <bold><abbrev xmlns:xlink="http://www.w3.org/1999/xlink" xlink:title="sclerites of the right phallomere" id="ABBRID0EM2CI" xlink:type="simple">R2</abbrev>, <abbrev xmlns:xlink="http://www.w3.org/1999/xlink" xlink:title="sclerites of the right phallomere" id="ABBRID0EQ2CI" xlink:type="simple">R3</abbrev></bold> sclerites of the right phallomere, <bold>ScP</bold> subcostal posterior.</p></caption><graphic xmlns:xlink="http://www.w3.org/1999/xlink" xlink:href="zookeys-1080-053-g008.jpg" position="float" orientation="portrait" xlink:type="simple" id="oo_630050.jpg"><uri content-type="original_file" xlink:type="simple">https://binary.pensoft.net/fig/630050</uri></graphic></fig><p><bold><italic>Head and thorax</italic>.</bold> The distance between antennal sockets narrower than interocular space. Fifth maxillary palpus nearly triangular, slightly thicker and wider than others (Fig. <xref ref-type="fig" rid="F8">8D</xref>). Pronotum a semicircle, anterior margin arcuate, posterior margin straight (Fig. <xref ref-type="fig" rid="F8">8C</xref>). Tegmina with slightly indistinct veins; radius posterior veins of hind wings slightly indistinct, without transverse veins between M and <abbrev xmlns:xlink="http://www.w3.org/1999/xlink" xlink:title="cubitus anterior" id="ABBRID0EK3CI" xlink:type="simple">CuA</abbrev> (Fig. <xref ref-type="fig" rid="F8">8E, F</xref>). Front femur Type B<sub>2</sub> (Fig. <xref ref-type="fig" rid="F8">8B</xref>). Pulvilli absent, tarsal claws symmetrical.</p><p><bold><italic>Male genitalia</italic>.</bold> Supra-anal plate with sheet-like paraprocts (Fig. <xref ref-type="fig" rid="F8">8G</xref>). Subgenital plate asymmetrical, the left margin wider than the right, the interstylar margin convex, skewed to right. The left stylus smaller than the right, the distance between them long (Fig. <xref ref-type="fig" rid="F8">8H</xref>). <abbrev xmlns:xlink="http://www.w3.org/1999/xlink" xlink:title="sclerites of the left phallomere" id="ABBRID0EH4CI" xlink:type="simple">L1</abbrev> small, with a curved and very slender filamentary structure. <abbrev xmlns:xlink="http://www.w3.org/1999/xlink" xlink:title="L2 ventral" id="ABBRID0EL4CI" xlink:type="simple">L2v</abbrev> shaped like ‘3’. <abbrev xmlns:xlink="http://www.w3.org/1999/xlink" xlink:title="median sclerite" id="ABBRID0EP4CI" xlink:type="simple">L2vm</abbrev> sheet-like, with dense spines. <abbrev xmlns:xlink="http://www.w3.org/1999/xlink" xlink:title="sclerites of the left phallomere" id="ABBRID0ET4CI" xlink:type="simple">L3</abbrev> medium, uncinate part with sharp apex (Fig. <xref ref-type="fig" rid="F8">8I</xref>). <abbrev xmlns:xlink="http://www.w3.org/1999/xlink" xlink:title="sclerites of the right phallomere" id="ABBRID0E24CI" xlink:type="simple">R2</abbrev> irregular, weakly sclerotized. <abbrev xmlns:xlink="http://www.w3.org/1999/xlink" xlink:title="sclerites of the right phallomere" id="ABBRID0E64CI" xlink:type="simple">R3</abbrev> sheet-like (Fig. <xref ref-type="fig" rid="F8">8J</xref>).</p><p><bold><italic>Female genitalia</italic>.</bold> Supra-anal plate nearly symmetrical. Paraprocts broad, extending to the posterior margin of supra-anal plate. Intercalary sclerite strip-shaped, slightly curved. First valvifer slender. First valve robust. Second valve small, basally fused. Third valve broad. The anterior margin of anterior arch protrudes in the shape of lungs with curved edges (Fig. <xref ref-type="fig" rid="F14">14G, H</xref>). Basivalvula broad, kidney shaped, posterior margin curled, with spines at left lateral (Fig. <xref ref-type="fig" rid="F14">14G</xref>). Vestibular sclerite small. Laterosternal shelf slightly sclerotized, lateral margin slightly curved (Fig. <xref ref-type="fig" rid="F14">14I</xref>).</p></tp:treatment-sec><tp:treatment-sec sec-type="distribution" id="SECID0E15CI"><title>Distribution.</title><p>China (Yunnan).</p></tp:treatment-sec><tp:treatment-sec><!--Section generated to contain objects referenced in tp:taxon-treatment.--><fig id="F14" position="float" orientation="portrait"><object-id xmlns:xlink="http://www.w3.org/1999/xlink" content-type="doi" xlink:type="simple">10.3897/zookeys.1080.74286.figure14</object-id><object-id xmlns:xlink="http://www.w3.org/1999/xlink" content-type="arpha" xlink:type="simple">17847F81-AE3C-5C2E-B292-3ABE059F3C19</object-id><label>Figure 14.</label><caption><p><bold>A–C</bold><italic><tp:taxon-name><tp:taxon-name-part taxon-name-part-type="genus" reg="Anaplecta">Anaplecta</tp:taxon-name-part><tp:taxon-name-part taxon-name-part-type="species" reg="ungulata">ungulata</tp:taxon-name-part></tp:taxon-name></italic> Zhu &amp; Che, sp. nov. paratype, female <abbrev xmlns:xlink="http://www.w3.org/1999/xlink" content-type="institution" xlink:title="Institute of Entomology, College of Plant Protection, Southwest University, Chongqing, China" id="ABBRID0EKIBK" xlink:type="simple">SWU</abbrev>-B-B-A060034 <bold>D–F</bold><italic><tp:taxon-name><tp:taxon-name-part taxon-name-part-type="genus" reg="Anaplecta">Anaplecta</tp:taxon-name-part><tp:taxon-name-part taxon-name-part-type="species" reg="anomala">anomala</tp:taxon-name-part></tp:taxon-name></italic> Zhu &amp; Che, sp. nov. paratype, female <abbrev xmlns:xlink="http://www.w3.org/1999/xlink" content-type="institution" xlink:title="Institute of Entomology, College of Plant Protection, Southwest University, Chongqing, China" id="ABBRID0E3IBK" xlink:type="simple">SWU</abbrev>-B-B-A060068 <bold>G-I</bold><italic><tp:taxon-name><tp:taxon-name-part taxon-name-part-type="genus" reg="Anaplecta">Anaplecta</tp:taxon-name-part><tp:taxon-name-part taxon-name-part-type="species" reg="bombycina">bombycina</tp:taxon-name-part></tp:taxon-name></italic> Zhu &amp; Che, sp. nov. paratype, female <abbrev xmlns:xlink="http://www.w3.org/1999/xlink" content-type="institution" xlink:title="Institute of Entomology, College of Plant Protection, Southwest University, Chongqing, China" id="ABBRID0EOJBK" xlink:type="simple">SWU</abbrev>-B-B-A060078 <bold>J-L</bold><italic><tp:taxon-name><tp:taxon-name-part taxon-name-part-type="genus" reg="Anaplecta">Anaplecta</tp:taxon-name-part><tp:taxon-name-part taxon-name-part-type="species" reg="strigata">strigata</tp:taxon-name-part></tp:taxon-name></italic> Deng &amp; Che, 2020. Female <abbrev xmlns:xlink="http://www.w3.org/1999/xlink" content-type="institution" xlink:title="Institute of Entomology, College of Plant Protection, Southwest University, Chongqing, China" id="ABBRID0EAKBK" xlink:type="simple">SWU</abbrev>-B-B-A060168 <bold>A, D, G, J</bold> supra-anal plate, ventral view <bold>B, E, H, K</bold> supra-anal plate, dorsal view <bold>C, F, I, L</bold> subgenital plate, dorsal view. Scale bars: 2 mm. Abbreviations: <bold>a.a</bold>. anterior arch, <bold>bsv.</bold> basivalvula, <bold>cp.</bold> crosspiece, <bold>intc.s.</bold> intercalary sclerite, <bold>inst.f.</bold> intersternal fold, <bold>ltst.sh.</bold> laterosternal shelf, <bold>pp.</bold> paraprocts, <bold>pt.</bold> paratergites, <bold>v.I</bold> first valve, <bold>v.II</bold> second valve, <bold>v.III</bold> third valve, <bold>vst.s.</bold> vestibular sclerite.</p></caption><graphic xmlns:xlink="http://www.w3.org/1999/xlink" xlink:href="zookeys-1080-053-g014.jpg" position="float" orientation="portrait" xlink:type="simple" id="oo_630056.jpg"><uri content-type="original_file" xlink:type="simple">https://binary.pensoft.net/fig/630056</uri></graphic></fig></tp:treatment-sec></tp:taxon-treatment>
