# Supplementary material for: ﻿Three cryptic Anaplecta (Blattodea, Blattoidea, Anaplectidae) species revealed by female genitalia, plus seven new species from China
Source: Zookeys. 2022 Jan 4;1080:53–97. doi: 10.3897/zookeys.1080.74286 (PMC8752576; doi:10.3897/zookeys.1080.74286)
Supplement: XML Treatment for Anaplecta longihamata [file zookeys.1080.74286-treatment8.xml]

<!DOCTYPE tp:taxon-treatment
  PUBLIC "-//TaxonX//DTD Taxonomic Treatment Publishing DTD v0 20100105//EN" "tax-treatment-NSO.dtd">
<tp:taxon-treatment xmlns:tp="http://www.plazi.org/taxpub"><tp:treatment-meta><kwd-group><label>Taxon classification</label><kwd>
                <named-content content-type="kingdom">Animalia</named-content>
              </kwd><kwd>
                <named-content content-type="order">Blattodea</named-content>
              </kwd><kwd>
                <named-content content-type="family">Anaplectidae</named-content>
              </kwd></kwd-group><mixed-citation publication-type="journal"><person-group><name><surname>Zhu</surname><given-names>Jing</given-names></name><name><surname>Zhang</surname><given-names>Jiawei</given-names></name><name><surname>Luo</surname><given-names>Xinxing</given-names></name><name><surname>Wang</surname><given-names>Zongqing</given-names></name><name><surname>Che</surname><given-names>Yanli</given-names></name></person-group><article-title>﻿Three cryptic <italic><tp:taxon-name><tp:taxon-name-part taxon-name-part-type="genus" reg="Anaplecta">Anaplecta</tp:taxon-name-part></tp:taxon-name></italic> (<tp:taxon-name><tp:taxon-name-part taxon-name-part-type="order">Blattodea</tp:taxon-name-part></tp:taxon-name>, <tp:taxon-name><tp:taxon-name-part taxon-name-part-type="superfamily">Blattoidea</tp:taxon-name-part></tp:taxon-name>, <tp:taxon-name><tp:taxon-name-part taxon-name-part-type="family">Anaplectidae</tp:taxon-name-part></tp:taxon-name>) species revealed by female genitalia, plus seven new species from China</article-title><source>Zookeys</source><day>04</day><month>01</month><year>2022</year><volume>1080</volume><fpage>53</fpage><lpage>97</lpage><pub-id pub-id-type="doi">10.3897/zookeys.1080.74286</pub-id></mixed-citation></tp:treatment-meta><tp:nomenclature><label>﻿</label><tp:taxon-name>
              <object-id xmlns:xlink="http://www.w3.org/1999/xlink" content-type="arpha" xlink:type="simple">74BEBACE-956E-54F1-9E66-95A5706DA115</object-id>
              <tp:taxon-name-part taxon-name-part-type="genus" reg="Anaplecta">Anaplecta</tp:taxon-name-part>
              <tp:taxon-name-part taxon-name-part-type="species" reg="longihamata">longihamata</tp:taxon-name-part>
              <object-id xmlns:xlink="http://www.w3.org/1999/xlink" content-type="zoobank" xlink:type="simple">http://zoobank.org/648EBFA2-6972-4528-8C00-886A256949C3</object-id>
            </tp:taxon-name><tp:taxon-authority>Zhu &amp; Che</tp:taxon-authority><tp:taxon-status xmlns:xlink="http://www.w3.org/1999/xlink" xlink:type="simple">sp. nov.</tp:taxon-status><xref ref-type="fig" rid="F10">Figures 10</xref><xref ref-type="fig" rid="F16">, 16A–C</xref></tp:nomenclature><tp:treatment-sec sec-type="type material" id="SECID0EOQDI"><title>Type material.</title><p><bold><italic>Holotype</italic></bold>: China • male; Yunnan Prov., Pu’er City, Mt. Wuliang; <named-content xmlns:xlink="http://www.w3.org/1999/xlink" content-type="dwc:verbatimCoordinates" xlink:type="simple"><named-content content-type="geo-json" specific-use="{&#34;type&#34;:&#34;Point&#34;,&#34;coordinates&#34;:[100.733333,24.633333]}" id="NCID0E3QDI" xlink:type="simple">24°38'N, 100°44'E</named-content></named-content>; 1232 m, 21 July 2020; Li-Kang Niu, Rong Chen leg.; <abbrev xmlns:xlink="http://www.w3.org/1999/xlink" content-type="institution" xlink:title="Institute of Entomology, College of Plant Protection, Southwest University, Chongqing, China" id="ABBRID0EBRDI" xlink:type="simple">SWU</abbrev>-B-B-A06097.</p><p><bold><italic>Paratypes</italic></bold>: China • 1 male and 1 female; same data as holotype; <abbrev xmlns:xlink="http://www.w3.org/1999/xlink" content-type="institution" xlink:title="Institute of Entomology, College of Plant Protection, Southwest University, Chongqing, China" id="ABBRID0ENRDI" xlink:type="simple">SWU</abbrev>-B-B-A06098 and 06099 • 2 males; Yunnan Prov., Xishuangbanna, Dadugang Village; <named-content xmlns:xlink="http://www.w3.org/1999/xlink" content-type="dwc:verbatimCoordinates" xlink:type="simple"><named-content content-type="geo-json" specific-use="{&#34;type&#34;:&#34;Point&#34;,&#34;coordinates&#34;:[102.073333,21.984333]}" id="NCID0EVRDI" xlink:type="simple">21°59.06'N, 101°64.40'E</named-content></named-content>; 870 m; 14 July 2020; Rong Chen, Li-Kang Niu leg.; <abbrev xmlns:xlink="http://www.w3.org/1999/xlink" content-type="institution" xlink:title="Institute of Entomology, College of Plant Protection, Southwest University, Chongqing, China" id="ABBRID0E1RDI" xlink:type="simple">SWU</abbrev>-B-B-A06100 and 060101 • 2 males; Yunnan Prov., Xishuangbanna, Dadugang Village; <named-content xmlns:xlink="http://www.w3.org/1999/xlink" content-type="dwc:verbatimCoordinates" xlink:type="simple"><named-content content-type="geo-json" specific-use="{&#34;type&#34;:&#34;Point&#34;,&#34;coordinates&#34;:[100.917000,22.275333]}" id="NCID0ECSDI" xlink:type="simple">22°16.52'N, 100°55.02'E</named-content></named-content>; 15 July 2020; Rong Chen, Du-Ting Jin leg.; <abbrev xmlns:xlink="http://www.w3.org/1999/xlink" content-type="institution" xlink:title="Institute of Entomology, College of Plant Protection, Southwest University, Chongqing, China" id="ABBRID0EHSDI" xlink:type="simple">SWU</abbrev>-B-B-A060102 and 060103.</p></tp:treatment-sec><tp:treatment-sec sec-type="description" id="SECID0EMSDI"><title>Measurements (mm).</title><p>Male: pronotum length × width: 1.39–1.53 × 1.94–2.03, tegmina length: 5.17–5.76, overall length: 6.57–7.09. Female: pronotum length × width: 1.42 × 1.92, tegmina length: 5.12, overall length: 6.43.</p></tp:treatment-sec><tp:treatment-sec sec-type="diagnosis" id="SECID0ERSDI"><title>Diagnosis.</title><p>This species is similar to <italic><tp:taxon-name><tp:taxon-name-part taxon-name-part-type="genus" reg="Anaplecta">A.</tp:taxon-name-part><tp:taxon-name-part taxon-name-part-type="species" reg="omei">omei</tp:taxon-name-part></tp:taxon-name></italic> Bey-Bienko, 1958, but can be distinguished as follows: 1) right paraproct long hooked in <italic><tp:taxon-name><tp:taxon-name-part taxon-name-part-type="genus" reg="Anaplecta">A.</tp:taxon-name-part><tp:taxon-name-part taxon-name-part-type="species" reg="longihamata">longihamata</tp:taxon-name-part></tp:taxon-name></italic> sp. nov., while sheet-like in <italic><tp:taxon-name><tp:taxon-name-part taxon-name-part-type="genus" reg="Anaplecta">A.</tp:taxon-name-part><tp:taxon-name-part taxon-name-part-type="species" reg="omei">omei</tp:taxon-name-part></tp:taxon-name></italic>; 2) <abbrev xmlns:xlink="http://www.w3.org/1999/xlink" xlink:title="sclerites of the right phallomere" id="ABBRID0EYTDI" xlink:type="simple">R1</abbrev> bifurcated in <italic><tp:taxon-name><tp:taxon-name-part taxon-name-part-type="genus" reg="Anaplecta">A.</tp:taxon-name-part><tp:taxon-name-part taxon-name-part-type="species" reg="omei">omei</tp:taxon-name-part></tp:taxon-name></italic>, while unbranched in <italic><tp:taxon-name><tp:taxon-name-part taxon-name-part-type="genus" reg="Anaplecta">A.</tp:taxon-name-part><tp:taxon-name-part taxon-name-part-type="species" reg="longihamata">longihamata</tp:taxon-name-part></tp:taxon-name></italic> sp. nov.;3) anterior arch with two transversely finger-like protrusions in <italic><tp:taxon-name><tp:taxon-name-part taxon-name-part-type="genus" reg="Anaplecta">A.</tp:taxon-name-part><tp:taxon-name-part taxon-name-part-type="species" reg="longihamata">longihamata</tp:taxon-name-part></tp:taxon-name></italic> sp. nov., while <italic><tp:taxon-name><tp:taxon-name-part taxon-name-part-type="genus" reg="Anaplecta">A.</tp:taxon-name-part><tp:taxon-name-part taxon-name-part-type="species" reg="omei">omei</tp:taxon-name-part></tp:taxon-name></italic> without; and 4) first valvifer arm lateral edges folded up in <italic><tp:taxon-name><tp:taxon-name-part taxon-name-part-type="genus" reg="Anaplecta">A.</tp:taxon-name-part><tp:taxon-name-part taxon-name-part-type="species" reg="longihamata">longihamata</tp:taxon-name-part></tp:taxon-name></italic> sp. nov., while not folded in <italic><tp:taxon-name><tp:taxon-name-part taxon-name-part-type="genus" reg="Anaplecta">A.</tp:taxon-name-part><tp:taxon-name-part taxon-name-part-type="species" reg="omei">omei</tp:taxon-name-part></tp:taxon-name></italic> .</p></tp:treatment-sec><tp:treatment-sec sec-type="etymology" id="SECID0E5VDI"><title>Etymology.</title><p>The specific epithet is derived from the Latin words <italic>longi</italic> and <italic>hamatus</italic>, referring to the right paraproct extended backward in a long hook shape.</p></tp:treatment-sec><tp:treatment-sec sec-type="description" id="SECID0EIWDI"><title>Description.</title><p><bold><italic>Coloration</italic>.</bold> Body yellowish brown, face yellowish brown (Fig. <xref ref-type="fig" rid="F10">10A, B</xref>). Antennae and maxillary palpus brown (Fig. <xref ref-type="fig" rid="F10">10D</xref>). Pronotum yellowish brown, lateral edges hyaline (Fig. <xref ref-type="fig" rid="F10">10C</xref>). Tegmina light yellowish brown, lateral edges pale (Fig. <xref ref-type="fig" rid="F10">10E</xref>). Hind wings infuscate, costal field and appendicular field darker than remaining parts (Fig. <xref ref-type="fig" rid="F10">10F</xref>). Abdominal sterna, legs, and cerci yellowish brown (Fig. <xref ref-type="fig" rid="F10">10B</xref>).</p><fig id="F10" position="float" orientation="portrait"><object-id xmlns:xlink="http://www.w3.org/1999/xlink" content-type="doi" xlink:type="simple">10.3897/zookeys.1080.74286.figure10</object-id><object-id xmlns:xlink="http://www.w3.org/1999/xlink" content-type="arpha" xlink:type="simple">2F3A3EDA-D4F7-5228-BA55-68C13875141F</object-id><label>Figure 10.</label><caption><p><italic><tp:taxon-name><tp:taxon-name-part taxon-name-part-type="genus" reg="Anaplecta">Anaplecta</tp:taxon-name-part><tp:taxon-name-part taxon-name-part-type="species" reg="longihamata">longihamata</tp:taxon-name-part></tp:taxon-name></italic> Zhu &amp; Che, sp. nov. holotype (SP4), male <abbrev xmlns:xlink="http://www.w3.org/1999/xlink" content-type="institution" xlink:title="Institute of Entomology, College of Plant Protection, Southwest University, Chongqing, China" id="ABBRID0E5XDI" xlink:type="simple">SWU</abbrev>-B-B-A06097 <bold>A</bold> habitus, dorsal view <bold>B</bold> habitus, ventral view <bold>C</bold> pronotum, dorsal view <bold>D</bold> head, ventral view <bold>E</bold> tegmina <bold>F</bold> wings <bold>G</bold> supra-anal plate, ventral view <bold>H</bold> subgenital plate, dorsal view <bold>I</bold> left phallomere, dorsal view <bold>J, K</bold> right phallomere <bold>J</bold> dorsal view <bold>K</bold> ventral view. Scale bars: 2 mm (<bold>A–F</bold>); 0.5 mm (<bold>G–K)</bold>. Abbreviations: <bold>afd</bold> anal fold, <bold>A[1</bold>] the anterior one of the anal vein, <bold>A[s</bold>] the other element of vannal vein, <bold>cfd</bold> cubitus fold, <bold><abbrev xmlns:xlink="http://www.w3.org/1999/xlink" xlink:title="cubitus anterior" id="ABBRID0EIZDI" xlink:type="simple">CuA</abbrev></bold> cubitus anterior, <bold><abbrev xmlns:xlink="http://www.w3.org/1999/xlink" xlink:title="cubitus posterior" id="ABBRID0ENZDI" xlink:type="simple">CuP</abbrev></bold> cubitus posterior, <bold><abbrev xmlns:xlink="http://www.w3.org/1999/xlink" xlink:title="sclerites of the left phallomere" id="ABBRID0ESZDI" xlink:type="simple">L1</abbrev>, <abbrev xmlns:xlink="http://www.w3.org/1999/xlink" xlink:title="sclerites of the left phallomere" id="ABBRID0EWZDI" xlink:type="simple">L2</abbrev>, <abbrev xmlns:xlink="http://www.w3.org/1999/xlink" xlink:title="sclerites of the left phallomere" id="ABBRID0E1ZDI" xlink:type="simple">L3</abbrev></bold> sclerites of the left phallomere, <bold><abbrev xmlns:xlink="http://www.w3.org/1999/xlink" xlink:title="L2 ventral" id="ABBRID0E6ZDI" xlink:type="simple">L2v</abbrev></bold><abbrev xmlns:xlink="http://www.w3.org/1999/xlink" xlink:title="sclerites of the left phallomere" id="ABBRID0ED1DI" xlink:type="simple">L2</abbrev> ventral, <bold><abbrev xmlns:xlink="http://www.w3.org/1999/xlink" xlink:title="median sclerite" id="ABBRID0EI1DI" xlink:type="simple">L2vm</abbrev></bold> median sclerite, <bold>M</bold> media, <bold>Pcu</bold> postcubitus, <bold>R</bold> radius, <bold>RA</bold> radius anterior, <bold>RP</bold> radius posterior, <bold><abbrev xmlns:xlink="http://www.w3.org/1999/xlink" xlink:title="sclerites of the right phallomere" id="ABBRID0EX1DI" xlink:type="simple">R1</abbrev>, <abbrev xmlns:xlink="http://www.w3.org/1999/xlink" xlink:title="sclerites of the right phallomere" id="ABBRID0E21DI" xlink:type="simple">R2</abbrev>, <abbrev xmlns:xlink="http://www.w3.org/1999/xlink" xlink:title="sclerites of the right phallomere" id="ABBRID0E61DI" xlink:type="simple">R3</abbrev></bold> sclerites of the right phallomere, <bold>ScP</bold> subcostal posterior.</p></caption><graphic xmlns:xlink="http://www.w3.org/1999/xlink" xlink:href="zookeys-1080-053-g010.jpg" position="float" orientation="portrait" xlink:type="simple" id="oo_630052.jpg"><uri content-type="original_file" xlink:type="simple">https://binary.pensoft.net/fig/630052</uri></graphic></fig><p><bold><italic>Head and thorax</italic>.</bold> The distance between antennal sockets slightly narrower than interocular space. Fifth maxillary palpus nearly oval, slightly thicker and wider than others (Fig. <xref ref-type="fig" rid="F10">10D</xref>). Pronotum subelliptic, anterior and posterior margins nearly straight (Fig. <xref ref-type="fig" rid="F10">10C</xref>). Tegmina with slightly indistinct veins; radius posterior veins of hind wings slightly indistinct, without transverse veins between M and <abbrev xmlns:xlink="http://www.w3.org/1999/xlink" xlink:title="cubitus anterior" id="ABBRID0EZ2DI" xlink:type="simple">CuA</abbrev> (Fig. <xref ref-type="fig" rid="F10">10E, F</xref>). Front femur Type B<sub>2</sub> (Fig. <xref ref-type="fig" rid="F10">10B</xref>). Pulvilli absent, tarsal claws symmetrical.</p><p><bold><italic>Male genitalia</italic>.</bold> Supra-anal asymmetrical, the left paraproct sheet-like, right paraproct extending backward, hooked, and curled at apex with dense spines (Fig. <xref ref-type="fig" rid="F10">10G</xref>). Subgenital plate sub-rectangular, the center of anterior and interstylar margins nearly straight. Styli long, length about 1/4 of interstylar space (Fig. <xref ref-type="fig" rid="F10">10H</xref>). <abbrev xmlns:xlink="http://www.w3.org/1999/xlink" xlink:title="sclerites of the left phallomere" id="ABBRID0EW3DI" xlink:type="simple">L1</abbrev> subelliptic, thickened at anterior edge, with a curved and long filamentary structure connected. <abbrev xmlns:xlink="http://www.w3.org/1999/xlink" xlink:title="L2 ventral" id="ABBRID0E13DI" xlink:type="simple">L2v</abbrev> curved, bifurcated at the apex, with a sharp horn. <abbrev xmlns:xlink="http://www.w3.org/1999/xlink" xlink:title="median sclerite" id="ABBRID0E53DI" xlink:type="simple">L2vm</abbrev> sheet-like. <abbrev xmlns:xlink="http://www.w3.org/1999/xlink" xlink:title="sclerites of the left phallomere" id="ABBRID0EC4DI" xlink:type="simple">L3</abbrev> extremely robust, with long uncinate part and bent at right angles (Fig. <xref ref-type="fig" rid="F10">10I</xref>). <abbrev xmlns:xlink="http://www.w3.org/1999/xlink" xlink:title="sclerites of the right phallomere" id="ABBRID0EK4DI" xlink:type="simple">R1</abbrev> needle-shaped, the proximal part slightly curved (Fig. <xref ref-type="fig" rid="F10">10J</xref>). <abbrev xmlns:xlink="http://www.w3.org/1999/xlink" xlink:title="sclerites of the right phallomere" id="ABBRID0ES4DI" xlink:type="simple">R2</abbrev> irregular, weakly sclerotized, one of <abbrev xmlns:xlink="http://www.w3.org/1999/xlink" xlink:title="sclerites of the right phallomere" id="ABBRID0EW4DI" xlink:type="simple">R2</abbrev> with small protrusions. <abbrev xmlns:xlink="http://www.w3.org/1999/xlink" xlink:title="sclerites of the right phallomere" id="ABBRID0E14DI" xlink:type="simple">R3</abbrev> broad, sheet-like (Fig. <xref ref-type="fig" rid="F10">10K</xref>).</p><p><bold><italic>Female genitalia</italic>.</bold> Supra-anal plate nearly symmetrical. Paraprocts broad, extending to the posterior margin of supra-anal plate. Intercalary sclerite short, sheet-like. Right first valvifer arm extremely robust, lateral edges folded up, fused with crosspiece (Fig. <xref ref-type="fig" rid="F16">16A</xref>). First valve robust. Second valve small, basally fused. Third valve broad. The anterior margin of anterior arch slightly sclerotized, with a hook-shaped protrusion, hind edge with two transversely finger-like protrusions. Basivalvula irregular, anterior edge curly. Vestibular sclerite sheet-like (Fig. <xref ref-type="fig" rid="F16">16A, B</xref>). Laterosternal shelf slightly sclerotized, lateral margin nearly straight (Fig. <xref ref-type="fig" rid="F16">16C</xref>).</p></tp:treatment-sec><tp:treatment-sec sec-type="distribution" id="SECID0EV5DI"><title>Distribution.</title><p>China (Yunnan).</p></tp:treatment-sec><tp:treatment-sec><!--Section generated to contain objects referenced in tp:taxon-treatment.--><fig id="F16" position="float" orientation="portrait"><object-id xmlns:xlink="http://www.w3.org/1999/xlink" content-type="doi" xlink:type="simple">10.3897/zookeys.1080.74286.figure16</object-id><object-id xmlns:xlink="http://www.w3.org/1999/xlink" content-type="arpha" xlink:type="simple">F97ACE63-1AF7-5A96-911C-83D51E4060AC</object-id><label>Figure 16.</label><caption><p><bold>A–C</bold><italic><tp:taxon-name><tp:taxon-name-part taxon-name-part-type="genus" reg="Anaplecta">Anaplecta</tp:taxon-name-part><tp:taxon-name-part taxon-name-part-type="species" reg="longihamata">longihamata</tp:taxon-name-part></tp:taxon-name></italic> Zhu &amp; Che, sp. nov. paratype (ZWLS2), female <abbrev xmlns:xlink="http://www.w3.org/1999/xlink" content-type="institution" xlink:title="Institute of Entomology, College of Plant Protection, Southwest University, Chongqing, China" id="ABBRID0E65BK" xlink:type="simple">SWU</abbrev>-B-B-A060099 <bold>D–F</bold><italic><tp:taxon-name><tp:taxon-name-part taxon-name-part-type="genus" reg="Anaplecta">Anaplecta</tp:taxon-name-part><tp:taxon-name-part taxon-name-part-type="species" reg="paraomei">paraomei</tp:taxon-name-part></tp:taxon-name></italic> Zhu &amp; Che, sp. nov. paratype (DS4_2), female <abbrev xmlns:xlink="http://www.w3.org/1999/xlink" content-type="institution" xlink:title="Institute of Entomology, College of Plant Protection, Southwest University, Chongqing, China" id="ABBRID0ER6BK" xlink:type="simple">SWU</abbrev>-B-B-A060117 <bold>G–I</bold><italic><tp:taxon-name><tp:taxon-name-part taxon-name-part-type="genus" reg="Anaplecta">Anaplecta</tp:taxon-name-part><tp:taxon-name-part taxon-name-part-type="species" reg="condensa">condensa</tp:taxon-name-part></tp:taxon-name></italic> Zhu &amp; Che, sp. nov. paratype (GZ10), female <abbrev xmlns:xlink="http://www.w3.org/1999/xlink" content-type="institution" xlink:title="Institute of Entomology, College of Plant Protection, Southwest University, Chongqing, China" id="ABBRID0EDACK" xlink:type="simple">SWU</abbrev>-B-B-A060125. <bold>J–L</bold><italic><tp:taxon-name><tp:taxon-name-part taxon-name-part-type="genus" reg="Anaplecta">Anaplecta</tp:taxon-name-part><tp:taxon-name-part taxon-name-part-type="species" reg="omei">omei</tp:taxon-name-part></tp:taxon-name></italic> Bey-Bienko, 1958 (CQ5) female <abbrev xmlns:xlink="http://www.w3.org/1999/xlink" content-type="institution" xlink:title="Institute of Entomology, College of Plant Protection, Southwest University, Chongqing, China" id="ABBRID0EVACK" xlink:type="simple">SWU</abbrev>-B-B-A060354 <bold>A, D, G, J</bold> supra-anal plate, ventral view <bold>B, E, H, K</bold> supra-anal plate, dorsal view <bold>C, F, I, L</bold> subgenital plate, dorsal view. Scale bars: 2 mm. Abbreviations: <bold>a.a</bold>. anterior arch, <bold>bsv.</bold> basivalvula, <bold>cp.</bold> crosspiece, <bold>intc.s.</bold> intercalary sclerite, <bold>inst.f.</bold> intersternal fold, <bold>ltst.sh.</bold> laterosternal shelf, <bold>pp.</bold> paraprocts, <bold>pt.</bold> paratergites, <bold>v.I</bold> first valve, <bold>v.II</bold> second valve, <bold>v.III</bold> third valve, <bold>vlf.Ia</bold> first valvifer arm, <bold>vst.s.</bold> vestibular sclerite.</p></caption><graphic xmlns:xlink="http://www.w3.org/1999/xlink" xlink:href="zookeys-1080-053-g016.jpg" position="float" orientation="portrait" xlink:type="simple" id="oo_630058.jpg"><uri content-type="original_file" xlink:type="simple">https://binary.pensoft.net/fig/630058</uri></graphic></fig></tp:treatment-sec></tp:taxon-treatment>
