# Supplementary material for: ﻿Three cryptic Anaplecta (Blattodea, Blattoidea, Anaplectidae) species revealed by female genitalia, plus seven new species from China
Source: Zookeys. 2022 Jan 4;1080:53–97. doi: 10.3897/zookeys.1080.74286 (PMC8752576; doi:10.3897/zookeys.1080.74286)
Supplement: XML Treatment for Anaplecta paraomei [file zookeys.1080.74286-treatment9.xml]

<!DOCTYPE tp:taxon-treatment
  PUBLIC "-//TaxonX//DTD Taxonomic Treatment Publishing DTD v0 20100105//EN" "tax-treatment-NSO.dtd">
<tp:taxon-treatment xmlns:tp="http://www.plazi.org/taxpub"><tp:treatment-meta><kwd-group><label>Taxon classification</label><kwd>
                <named-content content-type="kingdom">Animalia</named-content>
              </kwd><kwd>
                <named-content content-type="order">Blattodea</named-content>
              </kwd><kwd>
                <named-content content-type="family">Anaplectidae</named-content>
              </kwd></kwd-group><mixed-citation publication-type="journal"><person-group><name><surname>Zhu</surname><given-names>Jing</given-names></name><name><surname>Zhang</surname><given-names>Jiawei</given-names></name><name><surname>Luo</surname><given-names>Xinxing</given-names></name><name><surname>Wang</surname><given-names>Zongqing</given-names></name><name><surname>Che</surname><given-names>Yanli</given-names></name></person-group><article-title>﻿Three cryptic <italic><tp:taxon-name><tp:taxon-name-part taxon-name-part-type="genus" reg="Anaplecta">Anaplecta</tp:taxon-name-part></tp:taxon-name></italic> (<tp:taxon-name><tp:taxon-name-part taxon-name-part-type="order">Blattodea</tp:taxon-name-part></tp:taxon-name>, <tp:taxon-name><tp:taxon-name-part taxon-name-part-type="superfamily">Blattoidea</tp:taxon-name-part></tp:taxon-name>, <tp:taxon-name><tp:taxon-name-part taxon-name-part-type="family">Anaplectidae</tp:taxon-name-part></tp:taxon-name>) species revealed by female genitalia, plus seven new species from China</article-title><source>Zookeys</source><day>04</day><month>01</month><year>2022</year><volume>1080</volume><fpage>53</fpage><lpage>97</lpage><pub-id pub-id-type="doi">10.3897/zookeys.1080.74286</pub-id></mixed-citation></tp:treatment-meta><tp:nomenclature><label>﻿</label><tp:taxon-name>
              <object-id xmlns:xlink="http://www.w3.org/1999/xlink" content-type="arpha" xlink:type="simple">1C00055D-995D-5D2A-9E28-5AAB4EA0B2EC</object-id>
              <tp:taxon-name-part taxon-name-part-type="genus" reg="Anaplecta">Anaplecta</tp:taxon-name-part>
              <tp:taxon-name-part taxon-name-part-type="species" reg="paraomei">paraomei</tp:taxon-name-part>
              <object-id xmlns:xlink="http://www.w3.org/1999/xlink" content-type="zoobank" xlink:type="simple">http://zoobank.org/D8AD2528-06E2-4980-A090-6CC1089F3256</object-id>
            </tp:taxon-name><tp:taxon-authority>Zhu &amp; Che</tp:taxon-authority><tp:taxon-status xmlns:xlink="http://www.w3.org/1999/xlink" xlink:type="simple">sp. nov.</tp:taxon-status><xref ref-type="fig" rid="F11">Figures 11</xref><xref ref-type="fig" rid="F16">, 16D–F</xref></tp:nomenclature><tp:treatment-sec sec-type="type material" id="SECID0ENAAK"><title>Type material.</title><p><bold><italic>Holotype</italic></bold>: China • male; Guizhou Prov., Dushan County; <named-content xmlns:xlink="http://www.w3.org/1999/xlink" content-type="dwc:verbatimCoordinates" xlink:type="simple"><named-content content-type="geo-json" specific-use="{&#34;type&#34;:&#34;Point&#34;,&#34;coordinates&#34;:[107.550500,25.760000]}" id="NCID0E2AAK" xlink:type="simple">25°45.60'N, 107°33.03'E</named-content></named-content>; 7 June 2019; Lu Qiu, Wen-Bo, Deng, leg.; <abbrev xmlns:xlink="http://www.w3.org/1999/xlink" content-type="institution" xlink:title="Institute of Entomology, College of Plant Protection, Southwest University, Chongqing, China" id="ABBRID0EABAK" xlink:type="simple">SWU</abbrev>-B-B-A060104.</p><p><bold><italic>Paratypes</italic></bold>: China • 12 males and 4 females, same data as holotype; <abbrev xmlns:xlink="http://www.w3.org/1999/xlink" content-type="institution" xlink:title="Institute of Entomology, College of Plant Protection, Southwest University, Chongqing, China" id="ABBRID0EMBAK" xlink:type="simple">SWU</abbrev>-B-B-A060105 and 060120.</p></tp:treatment-sec><tp:treatment-sec sec-type="diagnosis" id="SECID0ERBAK"><title>Diagnosis.</title><p>This species is very similar to <italic><tp:taxon-name><tp:taxon-name-part taxon-name-part-type="genus" reg="Anaplecta">A.</tp:taxon-name-part><tp:taxon-name-part taxon-name-part-type="species" reg="omei">omei</tp:taxon-name-part></tp:taxon-name></italic>, but can be distinguished as follows: 1) the paraprocts not extending backward in <italic><tp:taxon-name><tp:taxon-name-part taxon-name-part-type="genus" reg="Anaplecta">A.</tp:taxon-name-part><tp:taxon-name-part taxon-name-part-type="species" reg="paraomei">paraomei</tp:taxon-name-part></tp:taxon-name></italic> sp. nov., while left paraproct extending backward in <italic><tp:taxon-name><tp:taxon-name-part taxon-name-part-type="genus" reg="Anaplecta">A.</tp:taxon-name-part><tp:taxon-name-part taxon-name-part-type="species" reg="omei">omei</tp:taxon-name-part></tp:taxon-name></italic>; 2) the apex of <abbrev xmlns:xlink="http://www.w3.org/1999/xlink" xlink:title="sclerites of the right phallomere" id="ABBRID0EYCAK" xlink:type="simple">R1</abbrev> nearly symmetrical in <italic><tp:taxon-name><tp:taxon-name-part taxon-name-part-type="genus" reg="Anaplecta">A.</tp:taxon-name-part><tp:taxon-name-part taxon-name-part-type="species" reg="paraomei">paraomei</tp:taxon-name-part></tp:taxon-name></italic>, while asymmetrical in <italic><tp:taxon-name><tp:taxon-name-part taxon-name-part-type="genus" reg="Anaplecta">A.</tp:taxon-name-part><tp:taxon-name-part taxon-name-part-type="species" reg="omei">omei</tp:taxon-name-part></tp:taxon-name></italic>; 3) intercalary sclerite nearly strip-shaped in <italic><tp:taxon-name><tp:taxon-name-part taxon-name-part-type="genus" reg="Anaplecta">A.</tp:taxon-name-part><tp:taxon-name-part taxon-name-part-type="species" reg="paraomei">paraomei</tp:taxon-name-part></tp:taxon-name></italic>, while spindle-shaped in <italic><tp:taxon-name><tp:taxon-name-part taxon-name-part-type="genus" reg="Anaplecta">A.</tp:taxon-name-part><tp:taxon-name-part taxon-name-part-type="species" reg="omei">omei</tp:taxon-name-part></tp:taxon-name></italic>; and 4) posterior margin of anterior arch hip-shaped in <italic><tp:taxon-name><tp:taxon-name-part taxon-name-part-type="genus" reg="Anaplecta">A.</tp:taxon-name-part><tp:taxon-name-part taxon-name-part-type="species" reg="paraomei">paraomei</tp:taxon-name-part></tp:taxon-name></italic> sp. nov., while smooth in <italic><tp:taxon-name><tp:taxon-name-part taxon-name-part-type="genus" reg="Anaplecta">A.</tp:taxon-name-part><tp:taxon-name-part taxon-name-part-type="species" reg="omei">omei</tp:taxon-name-part></tp:taxon-name></italic>.</p></tp:treatment-sec><tp:treatment-sec sec-type="etymology" id="SECID0E5EAK"><title>Etymology.</title><p>The Latin word <italic>para</italic> means similar, referring to its close resemblance to <italic><tp:taxon-name><tp:taxon-name-part taxon-name-part-type="genus" reg="Anaplecta">A.</tp:taxon-name-part><tp:taxon-name-part taxon-name-part-type="species" reg="omei">omei</tp:taxon-name-part></tp:taxon-name></italic>.</p></tp:treatment-sec><tp:treatment-sec sec-type="description" id="SECID0ERFAK"><title>Measurements (mm).</title><p>Male: pronotum length × width: 1.29–1.35 × 2.00–2.09, tegmina length: 5.24–5.53, overall length: 6.15–6.57. Female: pronotum length × width: 1.44 × 2.09, tegmina length: 5.31, overall length: 6.23</p></tp:treatment-sec><tp:treatment-sec sec-type="description" id="SECID0EWFAK"><title>Description.</title><p><bold><italic>Coloration</italic>.</bold> Body yellowish brown, face yellow (Fig. <xref ref-type="fig" rid="F11">11A, B</xref>). Antennae and maxillary palpus brown (Fig. <xref ref-type="fig" rid="F11">11D</xref>). Pronotum and tegmina yellowish brown, lateral edges hyaline (Fig. <xref ref-type="fig" rid="F11">11C, E</xref>). Hind wings infuscate, costal field and appendicular field darker than remaining parts (Fig. <xref ref-type="fig" rid="F11">11F</xref>). Abdominal sterna, legs, and cerci yellow brown (Fig. <xref ref-type="fig" rid="F11">11B</xref>).</p><fig id="F11" position="float" orientation="portrait"><object-id xmlns:xlink="http://www.w3.org/1999/xlink" content-type="doi" xlink:type="simple">10.3897/zookeys.1080.74286.figure11</object-id><object-id xmlns:xlink="http://www.w3.org/1999/xlink" content-type="arpha" xlink:type="simple">25C41D11-6C30-5071-A820-1817B691B5A8</object-id><label>Figure 11.</label><caption><p><italic><tp:taxon-name><tp:taxon-name-part taxon-name-part-type="genus" reg="Anaplecta">Anaplecta</tp:taxon-name-part><tp:taxon-name-part taxon-name-part-type="species" reg="paraomei">paraomei</tp:taxon-name-part></tp:taxon-name></italic> Zhu &amp; Che, sp. nov. holotype (GZ2), male <abbrev xmlns:xlink="http://www.w3.org/1999/xlink" content-type="institution" xlink:title="Institute of Entomology, College of Plant Protection, Southwest University, Chongqing, China" id="ABBRID0EIHAK" xlink:type="simple">SWU</abbrev>-B-B-A060104 <bold>A</bold> habitus, dorsal view <bold>B</bold> habitus, ventral view <bold>C</bold> pronotum, dorsal view <bold>D</bold> head, ventral view <bold>E</bold> tegmina <bold>F</bold> wings <bold>G</bold> supra-anal plate, ventral view <bold>H</bold> subgenital plate, dorsal view <bold>I</bold> left phallomere, dorsal view <bold>J, K</bold> right phallomere <bold>J</bold> dorsal view <bold>K</bold> ventral view. Scale bars: 2 mm (<bold>A–F</bold>); 0.5 mm (<bold>G–K)</bold>. Abbreviations: <bold>afd</bold> anal fold, <bold>A[1</bold>] the anterior one of the anal vein, <bold>A[s</bold>] the other element of vannal vein, <bold>cfd</bold> cubitus fold, <bold><abbrev xmlns:xlink="http://www.w3.org/1999/xlink" xlink:title="cubitus anterior" id="ABBRID0ESIAK" xlink:type="simple">CuA</abbrev></bold> cubitus anterior, <bold><abbrev xmlns:xlink="http://www.w3.org/1999/xlink" xlink:title="cubitus posterior" id="ABBRID0EXIAK" xlink:type="simple">CuP</abbrev></bold> cubitus posterior, <bold><abbrev xmlns:xlink="http://www.w3.org/1999/xlink" xlink:title="sclerites of the left phallomere" id="ABBRID0E3IAK" xlink:type="simple">L1</abbrev>, <abbrev xmlns:xlink="http://www.w3.org/1999/xlink" xlink:title="sclerites of the left phallomere" id="ABBRID0EAJAK" xlink:type="simple">L2</abbrev>, <abbrev xmlns:xlink="http://www.w3.org/1999/xlink" xlink:title="sclerites of the left phallomere" id="ABBRID0EEJAK" xlink:type="simple">L3</abbrev></bold> sclerites of the left phallomere, <bold><abbrev xmlns:xlink="http://www.w3.org/1999/xlink" xlink:title="L2 ventral" id="ABBRID0EJJAK" xlink:type="simple">L2v</abbrev></bold><abbrev xmlns:xlink="http://www.w3.org/1999/xlink" xlink:title="sclerites of the left phallomere" id="ABBRID0ENJAK" xlink:type="simple">L2</abbrev> ventral, <bold><abbrev xmlns:xlink="http://www.w3.org/1999/xlink" xlink:title="median sclerite" id="ABBRID0ESJAK" xlink:type="simple">L2vm</abbrev></bold> median sclerite, <bold>M</bold> media, <bold>Pcu</bold> postcubitus, <bold>R</bold> radius, <bold>RA</bold> radius anterior, <bold>RP</bold> radius posterior, <bold><abbrev xmlns:xlink="http://www.w3.org/1999/xlink" xlink:title="sclerites of the right phallomere" id="ABBRID0EBKAK" xlink:type="simple">R1</abbrev>, <abbrev xmlns:xlink="http://www.w3.org/1999/xlink" xlink:title="sclerites of the right phallomere" id="ABBRID0EFKAK" xlink:type="simple">R2</abbrev>, <abbrev xmlns:xlink="http://www.w3.org/1999/xlink" xlink:title="sclerites of the right phallomere" id="ABBRID0EJKAK" xlink:type="simple">R3</abbrev></bold> sclerites of the right phallomere, <bold>ScP</bold> subcostal posterior.</p></caption><graphic xmlns:xlink="http://www.w3.org/1999/xlink" xlink:href="zookeys-1080-053-g011.jpg" position="float" orientation="portrait" xlink:type="simple" id="oo_630053.jpg"><uri content-type="original_file" xlink:type="simple">https://binary.pensoft.net/fig/630053</uri></graphic></fig><p><bold><italic>Head and thorax</italic>.</bold> The distance between antennal sockets narrower than interocular space. Fifth maxillary palpus nearly oval, slightly thicker and wider than others (Fig. <xref ref-type="fig" rid="F11">11D</xref>). Pronotum subelliptic, anterior and posterior margins nearly straight, lateral margin protruding and arc-shaped (Fig. <xref ref-type="fig" rid="F11">11C</xref>). Tegmina with slightly indistinct veins, radius posterior veins of hind wings slightly indistinct, with one transverse vein between M and <abbrev xmlns:xlink="http://www.w3.org/1999/xlink" xlink:title="cubitus anterior" id="ABBRID0EDLAK" xlink:type="simple">CuA</abbrev> (Fig. <xref ref-type="fig" rid="F11">11E, F</xref>). Front femur Type B<sub>2</sub> (Fig. <xref ref-type="fig" rid="F11">11B</xref>). Pulvilli absent, tarsal claws symmetrical.</p><p><bold><italic>Male genitalia</italic>.</bold> Supra-anal plate asymmetrical, the left paraproct with dense spines on curly posterior margin; right paraproct with dense spines on curly apex (Fig. <xref ref-type="fig" rid="F11">11G</xref>). Subgenital plate sub-trapezoidal, the center of anterior slightly curved, interstylar margins straight. Styli medium, length about 1/5 of interstylar space (Fig. <xref ref-type="fig" rid="F11">11H</xref>). <abbrev xmlns:xlink="http://www.w3.org/1999/xlink" xlink:title="sclerites of the left phallomere" id="ABBRID0EAMAK" xlink:type="simple">L1</abbrev> subcircular, with a curved and long filamentary structure. <abbrev xmlns:xlink="http://www.w3.org/1999/xlink" xlink:title="L2 ventral" id="ABBRID0EEMAK" xlink:type="simple">L2v</abbrev> curved, bifurcated at the apex, with a sharp horn. <abbrev xmlns:xlink="http://www.w3.org/1999/xlink" xlink:title="median sclerite" id="ABBRID0EIMAK" xlink:type="simple">L2vm</abbrev> broad. <abbrev xmlns:xlink="http://www.w3.org/1999/xlink" xlink:title="sclerites of the left phallomere" id="ABBRID0EMMAK" xlink:type="simple">L3</abbrev> robust, with extremely bent and sharp uncinate part (Fig. <xref ref-type="fig" rid="F11">11I</xref>). <abbrev xmlns:xlink="http://www.w3.org/1999/xlink" xlink:title="sclerites of the right phallomere" id="ABBRID0EUMAK" xlink:type="simple">R1</abbrev> highly sclerotized, the proximal part nearly dichotomous branching (Fig. <xref ref-type="fig" rid="F11">11J</xref>). <abbrev xmlns:xlink="http://www.w3.org/1999/xlink" xlink:title="sclerites of the right phallomere" id="ABBRID0E3MAK" xlink:type="simple">R2</abbrev> irregular, weakly sclerotized. <abbrev xmlns:xlink="http://www.w3.org/1999/xlink" xlink:title="sclerites of the right phallomere" id="ABBRID0EANAK" xlink:type="simple">R3</abbrev> slightly curved, sheet-like (Fig. <xref ref-type="fig" rid="F11">11K</xref>).</p><p><bold><italic>Female genitalia</italic>.</bold> Supra-anal plate nearly symmetrical. Paraprocts broad, not extending to the posterior margin of supra-anal plate. Intercalary sclerite short, nearly strip-shaped (Fig. <xref ref-type="fig" rid="F16">16D, E</xref>). Right first valvifer arm robust, curled (Fig. <xref ref-type="fig" rid="F16">16D</xref>). First valve robust. Second valve small, basally fused. Third valve broad. The anterior margin of anterior arch slightly curled, with a nearly transparent hook-shaped protrusion and the posterior margin hip-shaped. Basivalvula broad, with dense punctuations, the right lateral deeply concave (Fig. <xref ref-type="fig" rid="F16">16D</xref>). Vestibular sclerite broad, slightly curled, sheet-like. Laterosternal shelf slightly sclerotized, lateral margin nearly straight. (Fig. <xref ref-type="fig" rid="F16">16F</xref>).</p></tp:treatment-sec><tp:treatment-sec sec-type="distribution" id="SECID0E6NAK"><title>Distribution.</title><p>China (Guizhou).</p></tp:treatment-sec><tp:treatment-sec><!--Section generated to contain objects referenced in tp:taxon-treatment.--><fig id="F16" position="float" orientation="portrait"><object-id xmlns:xlink="http://www.w3.org/1999/xlink" content-type="doi" xlink:type="simple">10.3897/zookeys.1080.74286.figure16</object-id><object-id xmlns:xlink="http://www.w3.org/1999/xlink" content-type="arpha" xlink:type="simple">F97ACE63-1AF7-5A96-911C-83D51E4060AC</object-id><label>Figure 16.</label><caption><p><bold>A–C</bold><italic><tp:taxon-name><tp:taxon-name-part taxon-name-part-type="genus" reg="Anaplecta">Anaplecta</tp:taxon-name-part><tp:taxon-name-part taxon-name-part-type="species" reg="longihamata">longihamata</tp:taxon-name-part></tp:taxon-name></italic> Zhu &amp; Che, sp. nov. paratype (ZWLS2), female <abbrev xmlns:xlink="http://www.w3.org/1999/xlink" content-type="institution" xlink:title="Institute of Entomology, College of Plant Protection, Southwest University, Chongqing, China" id="ABBRID0E65BK" xlink:type="simple">SWU</abbrev>-B-B-A060099 <bold>D–F</bold><italic><tp:taxon-name><tp:taxon-name-part taxon-name-part-type="genus" reg="Anaplecta">Anaplecta</tp:taxon-name-part><tp:taxon-name-part taxon-name-part-type="species" reg="paraomei">paraomei</tp:taxon-name-part></tp:taxon-name></italic> Zhu &amp; Che, sp. nov. paratype (DS4_2), female <abbrev xmlns:xlink="http://www.w3.org/1999/xlink" content-type="institution" xlink:title="Institute of Entomology, College of Plant Protection, Southwest University, Chongqing, China" id="ABBRID0ER6BK" xlink:type="simple">SWU</abbrev>-B-B-A060117 <bold>G–I</bold><italic><tp:taxon-name><tp:taxon-name-part taxon-name-part-type="genus" reg="Anaplecta">Anaplecta</tp:taxon-name-part><tp:taxon-name-part taxon-name-part-type="species" reg="condensa">condensa</tp:taxon-name-part></tp:taxon-name></italic> Zhu &amp; Che, sp. nov. paratype (GZ10), female <abbrev xmlns:xlink="http://www.w3.org/1999/xlink" content-type="institution" xlink:title="Institute of Entomology, College of Plant Protection, Southwest University, Chongqing, China" id="ABBRID0EDACK" xlink:type="simple">SWU</abbrev>-B-B-A060125. <bold>J–L</bold><italic><tp:taxon-name><tp:taxon-name-part taxon-name-part-type="genus" reg="Anaplecta">Anaplecta</tp:taxon-name-part><tp:taxon-name-part taxon-name-part-type="species" reg="omei">omei</tp:taxon-name-part></tp:taxon-name></italic> Bey-Bienko, 1958 (CQ5) female <abbrev xmlns:xlink="http://www.w3.org/1999/xlink" content-type="institution" xlink:title="Institute of Entomology, College of Plant Protection, Southwest University, Chongqing, China" id="ABBRID0EVACK" xlink:type="simple">SWU</abbrev>-B-B-A060354 <bold>A, D, G, J</bold> supra-anal plate, ventral view <bold>B, E, H, K</bold> supra-anal plate, dorsal view <bold>C, F, I, L</bold> subgenital plate, dorsal view. Scale bars: 2 mm. Abbreviations: <bold>a.a</bold>. anterior arch, <bold>bsv.</bold> basivalvula, <bold>cp.</bold> crosspiece, <bold>intc.s.</bold> intercalary sclerite, <bold>inst.f.</bold> intersternal fold, <bold>ltst.sh.</bold> laterosternal shelf, <bold>pp.</bold> paraprocts, <bold>pt.</bold> paratergites, <bold>v.I</bold> first valve, <bold>v.II</bold> second valve, <bold>v.III</bold> third valve, <bold>vlf.Ia</bold> first valvifer arm, <bold>vst.s.</bold> vestibular sclerite.</p></caption><graphic xmlns:xlink="http://www.w3.org/1999/xlink" xlink:href="zookeys-1080-053-g016.jpg" position="float" orientation="portrait" xlink:type="simple" id="oo_630058.jpg"><uri content-type="original_file" xlink:type="simple">https://binary.pensoft.net/fig/630058</uri></graphic></fig></tp:treatment-sec></tp:taxon-treatment>
