# Supplementary material for: ﻿Three cryptic Anaplecta (Blattodea, Blattoidea, Anaplectidae) species revealed by female genitalia, plus seven new species from China
Source: Zookeys. 2022 Jan 4;1080:53–97. doi: 10.3897/zookeys.1080.74286 (PMC8752576; doi:10.3897/zookeys.1080.74286)
Supplement: XML Treatment for Anaplecta condensa [file zookeys.1080.74286-treatment10.xml]

<!DOCTYPE tp:taxon-treatment
  PUBLIC "-//TaxonX//DTD Taxonomic Treatment Publishing DTD v0 20100105//EN" "tax-treatment-NSO.dtd">
<tp:taxon-treatment xmlns:tp="http://www.plazi.org/taxpub"><tp:treatment-meta><kwd-group><label>Taxon classification</label><kwd>
                <named-content content-type="kingdom">Animalia</named-content>
              </kwd><kwd>
                <named-content content-type="order">Blattodea</named-content>
              </kwd><kwd>
                <named-content content-type="family">Anaplectidae</named-content>
              </kwd></kwd-group><mixed-citation publication-type="journal"><person-group><name><surname>Zhu</surname><given-names>Jing</given-names></name><name><surname>Zhang</surname><given-names>Jiawei</given-names></name><name><surname>Luo</surname><given-names>Xinxing</given-names></name><name><surname>Wang</surname><given-names>Zongqing</given-names></name><name><surname>Che</surname><given-names>Yanli</given-names></name></person-group><article-title>﻿Three cryptic <italic><tp:taxon-name><tp:taxon-name-part taxon-name-part-type="genus" reg="Anaplecta">Anaplecta</tp:taxon-name-part></tp:taxon-name></italic> (<tp:taxon-name><tp:taxon-name-part taxon-name-part-type="order">Blattodea</tp:taxon-name-part></tp:taxon-name>, <tp:taxon-name><tp:taxon-name-part taxon-name-part-type="superfamily">Blattoidea</tp:taxon-name-part></tp:taxon-name>, <tp:taxon-name><tp:taxon-name-part taxon-name-part-type="family">Anaplectidae</tp:taxon-name-part></tp:taxon-name>) species revealed by female genitalia, plus seven new species from China</article-title><source>Zookeys</source><day>04</day><month>01</month><year>2022</year><volume>1080</volume><fpage>53</fpage><lpage>97</lpage><pub-id pub-id-type="doi">10.3897/zookeys.1080.74286</pub-id></mixed-citation></tp:treatment-meta><tp:nomenclature><label>﻿</label><tp:taxon-name>
              <object-id xmlns:xlink="http://www.w3.org/1999/xlink" content-type="arpha" xlink:type="simple">76AF6B8D-6477-574A-8A44-785CF7C84CA2</object-id>
              <tp:taxon-name-part taxon-name-part-type="genus" reg="Anaplecta">Anaplecta</tp:taxon-name-part>
              <tp:taxon-name-part taxon-name-part-type="species" reg="condensa">condensa</tp:taxon-name-part>
              <object-id xmlns:xlink="http://www.w3.org/1999/xlink" content-type="zoobank" xlink:type="simple">http://zoobank.org/92D48955-FA05-41A2-8B3D-E51ABF2A102C</object-id>
            </tp:taxon-name><tp:taxon-authority>Zhu &amp; Che</tp:taxon-authority><tp:taxon-status xmlns:xlink="http://www.w3.org/1999/xlink" xlink:type="simple">sp. nov.</tp:taxon-status><xref ref-type="fig" rid="F2">Figures 2C, D</xref><xref ref-type="fig" rid="F12">, 12</xref><xref ref-type="fig" rid="F16">, 16G–I</xref></tp:nomenclature><tp:treatment-sec sec-type="type material" id="SECID0E1PAK"><title>Type material.</title><p><bold><italic>Holotype</italic></bold>: China • male; Guizhou Prov., Libo County, Jiaou Village; <named-content xmlns:xlink="http://www.w3.org/1999/xlink" content-type="dwc:verbatimCoordinates" xlink:type="simple"><named-content content-type="geo-json" specific-use="{&#34;type&#34;:&#34;Point&#34;,&#34;coordinates&#34;:[108.117000,25.501000]}" id="NCID0EIQAK" xlink:type="simple">25°30.06'N, 107°67.02'E</named-content></named-content>; 11 June 2019; Lu Qiu, Wen-Bo, Deng, leg.; <abbrev xmlns:xlink="http://www.w3.org/1999/xlink" content-type="institution" xlink:title="Institute of Entomology, College of Plant Protection, Southwest University, Chongqing, China" id="ABBRID0ENQAK" xlink:type="simple">SWU</abbrev>-B-B-A060121.</p><p><bold><italic>Paratypes</italic></bold>: China • 3 males and 1 female; same data as holotype; <abbrev xmlns:xlink="http://www.w3.org/1999/xlink" content-type="institution" xlink:title="Institute of Entomology, College of Plant Protection, Southwest University, Chongqing, China" id="ABBRID0EZQAK" xlink:type="simple">SWU</abbrev>-B-B-A060122 to 060125 • 2 males; Guangxi Prov., Guiping City; 31 May–2 June 2014; Shun-Hua Gui, Xin-Ran Li, Jian-Yue Qiu, leg.; <abbrev xmlns:xlink="http://www.w3.org/1999/xlink" content-type="institution" xlink:title="Institute of Entomology, College of Plant Protection, Southwest University, Chongqing, China" id="ABBRID0E5QAK" xlink:type="simple">SWU</abbrev>-B-B-A060126 and 060127.</p></tp:treatment-sec><tp:treatment-sec sec-type="diagnosis" id="SECID0EDRAK"><title>Diagnosis.</title><p>This species is very similar to <italic><tp:taxon-name><tp:taxon-name-part taxon-name-part-type="genus" reg="Anaplecta">A.</tp:taxon-name-part><tp:taxon-name-part taxon-name-part-type="species" reg="omei">omei</tp:taxon-name-part></tp:taxon-name></italic>, but can be distinguished as follows: 1) paraprocts both extending backward in <italic><tp:taxon-name><tp:taxon-name-part taxon-name-part-type="genus" reg="Anaplecta">A.</tp:taxon-name-part><tp:taxon-name-part taxon-name-part-type="species" reg="condensa">condensa</tp:taxon-name-part></tp:taxon-name></italic> sp. nov., while only the left extending backward in <italic><tp:taxon-name><tp:taxon-name-part taxon-name-part-type="genus" reg="Anaplecta">A.</tp:taxon-name-part><tp:taxon-name-part taxon-name-part-type="species" reg="omei">omei</tp:taxon-name-part></tp:taxon-name></italic>; 2) <abbrev xmlns:xlink="http://www.w3.org/1999/xlink" xlink:title="sclerites of the right phallomere" id="ABBRID0EKSAK" xlink:type="simple">R1</abbrev> needle-shaped in <italic><tp:taxon-name><tp:taxon-name-part taxon-name-part-type="genus" reg="Anaplecta">A.</tp:taxon-name-part><tp:taxon-name-part taxon-name-part-type="species" reg="condensa">condensa</tp:taxon-name-part></tp:taxon-name></italic> sp. nov., while bifurcated in <italic><tp:taxon-name><tp:taxon-name-part taxon-name-part-type="genus" reg="Anaplecta">A.</tp:taxon-name-part><tp:taxon-name-part taxon-name-part-type="species" reg="omei">omei</tp:taxon-name-part></tp:taxon-name></italic>; and 3) intercalary sclerite of <italic><tp:taxon-name><tp:taxon-name-part taxon-name-part-type="genus" reg="Anaplecta">A.</tp:taxon-name-part><tp:taxon-name-part taxon-name-part-type="species" reg="condensa">condensa</tp:taxon-name-part></tp:taxon-name></italic> sp. nov. very small, filamentous, while that of <italic><tp:taxon-name><tp:taxon-name-part taxon-name-part-type="genus" reg="Anaplecta">A.</tp:taxon-name-part><tp:taxon-name-part taxon-name-part-type="species" reg="omei">omei</tp:taxon-name-part></tp:taxon-name></italic> is spindle-shaped.</p></tp:treatment-sec><tp:treatment-sec sec-type="etymology" id="SECID0E1TAK"><title>Etymology.</title><p>The specific epithet is derived from the Latin word <italic>condensus</italic>, referring to the paraprocts with dense spines on curly posterior margin.</p></tp:treatment-sec><tp:treatment-sec sec-type="description" id="SECID0ECUAK"><title>Measurements (mm).</title><p>Male: pronotum length × width: 1.36–1.39 × 1.78–1.84, tegmina length: 4.93–5.39, overall length: 5.92–6.59. Female: pronotum length × width: 1.29 × 1.73, tegmina length: 4.75, overall length: 5.82</p></tp:treatment-sec><tp:treatment-sec sec-type="description" id="SECID0EHUAK"><title>Description.</title><p><bold><italic>Coloration</italic>.</bold> Body brown (some individuals from Guiping yellowish brown) (Fig. <xref ref-type="fig" rid="F2">2C, D</xref>), face dark brown (Fig. <xref ref-type="fig" rid="F12">12A, B</xref>). Antennae and maxillary palpus brown (Fig. <xref ref-type="fig" rid="F12">12D</xref>). Pronotum dark brown, lateral edges nearly hyaline (Fig. <xref ref-type="fig" rid="F12">12C</xref>). Tegmina yellowish brown, anal field and base of mediocubital field slightly darker (Fig. <xref ref-type="fig" rid="F12">12E</xref>). Hind wings infuscate, costal field and appendicular field darker than remaining parts (Fig. <xref ref-type="fig" rid="F12">12F</xref>). Center of abdominal sterna yellow, gradually darkening to dark brown to edges, legs, and cerci dark yellowish brown (Fig. <xref ref-type="fig" rid="F12">12B</xref>).</p><fig id="F12" position="float" orientation="portrait"><object-id xmlns:xlink="http://www.w3.org/1999/xlink" content-type="doi" xlink:type="simple">10.3897/zookeys.1080.74286.figure12</object-id><object-id xmlns:xlink="http://www.w3.org/1999/xlink" content-type="arpha" xlink:type="simple">7D8FF6DB-6B8A-5737-ABF0-65673C3274BF</object-id><label>Figure 12.</label><caption><p><italic><tp:taxon-name><tp:taxon-name-part taxon-name-part-type="genus" reg="Anaplecta">Anaplecta</tp:taxon-name-part><tp:taxon-name-part taxon-name-part-type="species" reg="condensa">condensa</tp:taxon-name-part></tp:taxon-name></italic> Zhu &amp; Che, sp. nov. holotype (GZ4), male <abbrev xmlns:xlink="http://www.w3.org/1999/xlink" content-type="institution" xlink:title="Institute of Entomology, College of Plant Protection, Southwest University, Chongqing, China" id="ABBRID0EBWAK" xlink:type="simple">SWU</abbrev>-B-B-A060121 <bold>A</bold> habitus, dorsal view <bold>B</bold> habitus, ventral view <bold>C</bold> pronotum, dorsal view <bold>D</bold> head, ventral view <bold>E</bold> tegmina <bold>F</bold> wings <bold>G</bold> supra-anal plate, ventral view <bold>H</bold> subgenital plate, dorsal view <bold>I</bold> left phallomere, dorsal view <bold>J, K</bold> right phallomere <bold>J</bold> dorsal view <bold>K</bold> ventral view. Scale bars: 2 mm (<bold>A–F</bold>); 0.5 mm (<bold>G–K)</bold>. Abbreviations: <bold>afd</bold> anal fold, <bold>A[1</bold>] the anterior one of the anal vein, <bold>A[s</bold>] the other element of vannal vein, <bold>cfd</bold> cubitus fold, <bold><abbrev xmlns:xlink="http://www.w3.org/1999/xlink" xlink:title="cubitus anterior" id="ABBRID0ELXAK" xlink:type="simple">CuA</abbrev></bold> cubitus anterior, <bold><abbrev xmlns:xlink="http://www.w3.org/1999/xlink" xlink:title="cubitus posterior" id="ABBRID0EQXAK" xlink:type="simple">CuP</abbrev></bold> cubitus posterior, <bold><abbrev xmlns:xlink="http://www.w3.org/1999/xlink" xlink:title="sclerites of the left phallomere" id="ABBRID0EVXAK" xlink:type="simple">L1</abbrev>, <abbrev xmlns:xlink="http://www.w3.org/1999/xlink" xlink:title="sclerites of the left phallomere" id="ABBRID0EZXAK" xlink:type="simple">L2</abbrev>, <abbrev xmlns:xlink="http://www.w3.org/1999/xlink" xlink:title="sclerites of the left phallomere" id="ABBRID0E4XAK" xlink:type="simple">L3</abbrev></bold> sclerites of the left phallomere, <bold><abbrev xmlns:xlink="http://www.w3.org/1999/xlink" xlink:title="L2 ventral" id="ABBRID0ECYAK" xlink:type="simple">L2v</abbrev></bold><abbrev xmlns:xlink="http://www.w3.org/1999/xlink" xlink:title="sclerites of the left phallomere" id="ABBRID0EGYAK" xlink:type="simple">L2</abbrev> ventral, <bold><abbrev xmlns:xlink="http://www.w3.org/1999/xlink" xlink:title="median sclerite" id="ABBRID0ELYAK" xlink:type="simple">L2vm</abbrev></bold> median sclerite, <bold>M</bold> media, <bold>Pcu</bold> postcubitus, <bold>R</bold> radius, <bold>RA</bold> radius anterior, <bold>RP</bold> radius posterior, <bold><abbrev xmlns:xlink="http://www.w3.org/1999/xlink" xlink:title="sclerites of the right phallomere" id="ABBRID0E1YAK" xlink:type="simple">R1</abbrev>, <abbrev xmlns:xlink="http://www.w3.org/1999/xlink" xlink:title="sclerites of the right phallomere" id="ABBRID0E5YAK" xlink:type="simple">R2</abbrev>, <abbrev xmlns:xlink="http://www.w3.org/1999/xlink" xlink:title="sclerites of the right phallomere" id="ABBRID0ECZAK" xlink:type="simple">R3</abbrev></bold> sclerites of the right phallomere, <bold>ScP</bold> subcostal posterior.</p></caption><graphic xmlns:xlink="http://www.w3.org/1999/xlink" xlink:href="zookeys-1080-053-g012.jpg" position="float" orientation="portrait" xlink:type="simple" id="oo_630054.jpg"><uri content-type="original_file" xlink:type="simple">https://binary.pensoft.net/fig/630054</uri></graphic></fig><p><bold><italic>Head and thorax</italic>.</bold> The distance between antennal sockets slightly narrower than interocular space. Fifth maxillary palpus nearly oval, slightly thicker and wider than others (Fig. <xref ref-type="fig" rid="F12">12D</xref>). Pronotum semicircular, anterior margin arched, the center of posterior margin protrudes slightly (Fig. <xref ref-type="fig" rid="F12">12C</xref>). Tegmina with indistinct veins, radius posterior veins of hind wings slightly indistinct, without transverse veins between M and <abbrev xmlns:xlink="http://www.w3.org/1999/xlink" xlink:title="cubitus anterior" id="ABBRID0E3ZAK" xlink:type="simple">CuA</abbrev> (Fig. <xref ref-type="fig" rid="F12">12E, F</xref>). Front femur Type B<sub>2</sub> (Fig. <xref ref-type="fig" rid="F12">12B</xref>). Pulvilli absent, tarsal claws symmetrical.</p><p><bold><italic>Male genitalia</italic>.</bold> Paraprocts both extend backwards and with dense spines on curly posterior margin (Fig. <xref ref-type="fig" rid="F12">12G</xref>). Subgenital plate sub-rectangular, the center of anterior and interstylar margins nearly straight. Styli long, so is the distance between them (Fig. <xref ref-type="fig" rid="F12">12H</xref>). <abbrev xmlns:xlink="http://www.w3.org/1999/xlink" xlink:title="sclerites of the left phallomere" id="ABBRID0EZ1AK" xlink:type="simple">L1</abbrev> subcircular, with curved and long filamentary structure. <abbrev xmlns:xlink="http://www.w3.org/1999/xlink" xlink:title="L2 ventral" id="ABBRID0E41AK" xlink:type="simple">L2v</abbrev> curved, bifurcated, with a sharp horn. <abbrev xmlns:xlink="http://www.w3.org/1999/xlink" xlink:title="median sclerite" id="ABBRID0EB2AK" xlink:type="simple">L2vm</abbrev> broad. <abbrev xmlns:xlink="http://www.w3.org/1999/xlink" xlink:title="sclerites of the left phallomere" id="ABBRID0EF2AK" xlink:type="simple">L3</abbrev> extremely robust, uncinate part blunt (Fig. <xref ref-type="fig" rid="F12">12I</xref>). <abbrev xmlns:xlink="http://www.w3.org/1999/xlink" xlink:title="sclerites of the right phallomere" id="ABBRID0EN2AK" xlink:type="simple">R1</abbrev> needle-shaped, the proximal part slightly curved (Fig. <xref ref-type="fig" rid="F12">12J</xref>). <abbrev xmlns:xlink="http://www.w3.org/1999/xlink" xlink:title="sclerites of the right phallomere" id="ABBRID0EV2AK" xlink:type="simple">R2</abbrev> irregular, weakly sclerotized. <abbrev xmlns:xlink="http://www.w3.org/1999/xlink" xlink:title="sclerites of the right phallomere" id="ABBRID0EZ2AK" xlink:type="simple">R3</abbrev> slightly curved, sheet-like (Fig. <xref ref-type="fig" rid="F12">12K</xref>).</p><p><bold><italic>Female genitalia</italic>.</bold> Supra-anal plate nearly symmetrical, very blunt and round. Paraprocts broad, hind margin blunt, not extending to the posterior margin of supra-anal plate. Intercalary sclerite small, nearly filamentous. First valve robust. Second valve small, basally fused. Third valve broad. The anterior margin of anterior arch slightly curled, with a hook-shaped protrusion (Fig. <xref ref-type="fig" rid="F16">16G–H</xref>). Basivalvula broad, with dense punctuations, except for left lateral and anterior margin (Fig. <xref ref-type="fig" rid="F16">16G</xref>). Vestibular sclerite broad, slightly curled, sheet-like. Laterosternal shelf slightly sclerotized, lateral margin straight (Fig. <xref ref-type="fig" rid="F16">16I</xref>).</p></tp:treatment-sec><tp:treatment-sec sec-type="distribution" id="SECID0EU3AK"><title>Distribution.</title><p>China (Guizhou, Guangxi).</p></tp:treatment-sec><tp:treatment-sec><!--Section generated to contain objects referenced in tp:taxon-treatment.--><fig id="F2" position="float" orientation="portrait"><object-id xmlns:xlink="http://www.w3.org/1999/xlink" content-type="doi" xlink:type="simple">10.3897/zookeys.1080.74286.figure2</object-id><object-id xmlns:xlink="http://www.w3.org/1999/xlink" content-type="arpha" xlink:type="simple">79621448-CB59-5214-8F4F-8FD1707147B6</object-id><label>Figure 2.</label><caption><p>Maximum Likelihood tree derived from <abbrev xmlns:xlink="http://www.w3.org/1999/xlink" xlink:title="cytochrome oxidase subunit I" id="ABBRID0EAHBG" xlink:type="simple">COI</abbrev> sequences analyzed with a GTR+I+G model and with 1000 bootstrap replicates. The numbers at nodes are bootstrap values, the sex of the specimens is given in brackets (we checked the voucher specimens of the published sequences to determine whether they were males or females), the red bar indicated morphospecies, the blue bar indicated MOTUs in <abbrev xmlns:xlink="http://www.w3.org/1999/xlink" xlink:title="Automatic Barcode Gap Discovery" id="ABBRID0EEHBG" xlink:type="simple">ABGD</abbrev> (P = 0.0046).</p></caption><graphic xmlns:xlink="http://www.w3.org/1999/xlink" xlink:href="zookeys-1080-053-g002.jpg" position="float" orientation="portrait" xlink:type="simple" id="oo_630044.jpg"><uri content-type="original_file" xlink:type="simple">https://binary.pensoft.net/fig/630044</uri></graphic></fig><fig id="F16" position="float" orientation="portrait"><object-id xmlns:xlink="http://www.w3.org/1999/xlink" content-type="doi" xlink:type="simple">10.3897/zookeys.1080.74286.figure16</object-id><object-id xmlns:xlink="http://www.w3.org/1999/xlink" content-type="arpha" xlink:type="simple">F97ACE63-1AF7-5A96-911C-83D51E4060AC</object-id><label>Figure 16.</label><caption><p><bold>A–C</bold><italic><tp:taxon-name><tp:taxon-name-part taxon-name-part-type="genus" reg="Anaplecta">Anaplecta</tp:taxon-name-part><tp:taxon-name-part taxon-name-part-type="species" reg="longihamata">longihamata</tp:taxon-name-part></tp:taxon-name></italic> Zhu &amp; Che, sp. nov. paratype (ZWLS2), female <abbrev xmlns:xlink="http://www.w3.org/1999/xlink" content-type="institution" xlink:title="Institute of Entomology, College of Plant Protection, Southwest University, Chongqing, China" id="ABBRID0E65BK" xlink:type="simple">SWU</abbrev>-B-B-A060099 <bold>D–F</bold><italic><tp:taxon-name><tp:taxon-name-part taxon-name-part-type="genus" reg="Anaplecta">Anaplecta</tp:taxon-name-part><tp:taxon-name-part taxon-name-part-type="species" reg="paraomei">paraomei</tp:taxon-name-part></tp:taxon-name></italic> Zhu &amp; Che, sp. nov. paratype (DS4_2), female <abbrev xmlns:xlink="http://www.w3.org/1999/xlink" content-type="institution" xlink:title="Institute of Entomology, College of Plant Protection, Southwest University, Chongqing, China" id="ABBRID0ER6BK" xlink:type="simple">SWU</abbrev>-B-B-A060117 <bold>G–I</bold><italic><tp:taxon-name><tp:taxon-name-part taxon-name-part-type="genus" reg="Anaplecta">Anaplecta</tp:taxon-name-part><tp:taxon-name-part taxon-name-part-type="species" reg="condensa">condensa</tp:taxon-name-part></tp:taxon-name></italic> Zhu &amp; Che, sp. nov. paratype (GZ10), female <abbrev xmlns:xlink="http://www.w3.org/1999/xlink" content-type="institution" xlink:title="Institute of Entomology, College of Plant Protection, Southwest University, Chongqing, China" id="ABBRID0EDACK" xlink:type="simple">SWU</abbrev>-B-B-A060125. <bold>J–L</bold><italic><tp:taxon-name><tp:taxon-name-part taxon-name-part-type="genus" reg="Anaplecta">Anaplecta</tp:taxon-name-part><tp:taxon-name-part taxon-name-part-type="species" reg="omei">omei</tp:taxon-name-part></tp:taxon-name></italic> Bey-Bienko, 1958 (CQ5) female <abbrev xmlns:xlink="http://www.w3.org/1999/xlink" content-type="institution" xlink:title="Institute of Entomology, College of Plant Protection, Southwest University, Chongqing, China" id="ABBRID0EVACK" xlink:type="simple">SWU</abbrev>-B-B-A060354 <bold>A, D, G, J</bold> supra-anal plate, ventral view <bold>B, E, H, K</bold> supra-anal plate, dorsal view <bold>C, F, I, L</bold> subgenital plate, dorsal view. Scale bars: 2 mm. Abbreviations: <bold>a.a</bold>. anterior arch, <bold>bsv.</bold> basivalvula, <bold>cp.</bold> crosspiece, <bold>intc.s.</bold> intercalary sclerite, <bold>inst.f.</bold> intersternal fold, <bold>ltst.sh.</bold> laterosternal shelf, <bold>pp.</bold> paraprocts, <bold>pt.</bold> paratergites, <bold>v.I</bold> first valve, <bold>v.II</bold> second valve, <bold>v.III</bold> third valve, <bold>vlf.Ia</bold> first valvifer arm, <bold>vst.s.</bold> vestibular sclerite.</p></caption><graphic xmlns:xlink="http://www.w3.org/1999/xlink" xlink:href="zookeys-1080-053-g016.jpg" position="float" orientation="portrait" xlink:type="simple" id="oo_630058.jpg"><uri content-type="original_file" xlink:type="simple">https://binary.pensoft.net/fig/630058</uri></graphic></fig></tp:treatment-sec></tp:taxon-treatment>
