# Supplementary material for: ﻿Three cryptic Anaplecta (Blattodea, Blattoidea, Anaplectidae) species revealed by female genitalia, plus seven new species from China
Source: Zookeys. 2022 Jan 4;1080:53–97. doi: 10.3897/zookeys.1080.74286 (PMC8752576; doi:10.3897/zookeys.1080.74286)
Supplement: XML Treatment for Anaplecta nigra [file zookeys.1080.74286-treatment14.xml]

<!DOCTYPE tp:taxon-treatment
  PUBLIC "-//TaxonX//DTD Taxonomic Treatment Publishing DTD v0 20100105//EN" "tax-treatment-NSO.dtd">
<tp:taxon-treatment xmlns:tp="http://www.plazi.org/taxpub"><tp:treatment-meta><kwd-group><label>Taxon classification</label><kwd>
                <named-content content-type="kingdom">Animalia</named-content>
              </kwd><kwd>
                <named-content content-type="order">Blattodea</named-content>
              </kwd><kwd>
                <named-content content-type="family">Anaplectidae</named-content>
              </kwd></kwd-group><mixed-citation publication-type="journal"><person-group><name><surname>Zhu</surname><given-names>Jing</given-names></name><name><surname>Zhang</surname><given-names>Jiawei</given-names></name><name><surname>Luo</surname><given-names>Xinxing</given-names></name><name><surname>Wang</surname><given-names>Zongqing</given-names></name><name><surname>Che</surname><given-names>Yanli</given-names></name></person-group><article-title>﻿Three cryptic <italic><tp:taxon-name><tp:taxon-name-part taxon-name-part-type="genus" reg="Anaplecta">Anaplecta</tp:taxon-name-part></tp:taxon-name></italic> (<tp:taxon-name><tp:taxon-name-part taxon-name-part-type="order">Blattodea</tp:taxon-name-part></tp:taxon-name>, <tp:taxon-name><tp:taxon-name-part taxon-name-part-type="superfamily">Blattoidea</tp:taxon-name-part></tp:taxon-name>, <tp:taxon-name><tp:taxon-name-part taxon-name-part-type="family">Anaplectidae</tp:taxon-name-part></tp:taxon-name>) species revealed by female genitalia, plus seven new species from China</article-title><source>Zookeys</source><day>04</day><month>01</month><year>2022</year><volume>1080</volume><fpage>53</fpage><lpage>97</lpage><pub-id pub-id-type="doi">10.3897/zookeys.1080.74286</pub-id></mixed-citation></tp:treatment-meta><tp:nomenclature><label>﻿</label><tp:taxon-name>
              <object-id xmlns:xlink="http://www.w3.org/1999/xlink" content-type="arpha" xlink:type="simple">61B38F3B-B592-5AEE-BCB2-5DD89248D7C5</object-id>
              <tp:taxon-name-part taxon-name-part-type="genus" reg="Anaplecta">Anaplecta</tp:taxon-name-part>
              <tp:taxon-name-part taxon-name-part-type="species" reg="nigra">nigra</tp:taxon-name-part>
            </tp:taxon-name><tp:taxon-authority>Deng &amp; Che, 2020</tp:taxon-authority><xref ref-type="fig" rid="F15">Figure 15G–I</xref><tp:nomenclature-citation-list><tp:nomenclature-citation><tp:taxon-name>
                  <tp:taxon-name-part taxon-name-part-type="genus" reg="Anaplecta">Anaplecta</tp:taxon-name-part>
                  <tp:taxon-name-part taxon-name-part-type="species" reg="nigra">nigra</tp:taxon-name-part>
                </tp:taxon-name><comment>Deng &amp; Che in <xref ref-type="bibr" rid="B14">Deng et al., 2020</xref>: 97–99.</comment></tp:nomenclature-citation></tp:nomenclature-citation-list></tp:nomenclature><tp:treatment-sec sec-type="material" id="SECID0ECVBK"><title>Material examined.</title><p>China • 1 male (holotype) and 1 female (paratype); Xizang Prov., Linzhi City, Motuo County; <named-content xmlns:xlink="http://www.w3.org/1999/xlink" content-type="dwc:verbatimCoordinates" xlink:type="simple"><named-content content-type="geo-json" specific-use="{&#34;type&#34;:&#34;Point&#34;,&#34;coordinates&#34;:[95.170500,29.216333]}" id="NCID0ELVBK" xlink:type="simple">29°12.98'N, 95°10.23'E</named-content></named-content>; 1822 m; 16 July 2016; Jian-Yue Qiu, Hao Xu leg.; <abbrev xmlns:xlink="http://www.w3.org/1999/xlink" content-type="institution" xlink:title="Institute of Entomology, College of Plant Protection, Southwest University, Chongqing, China" id="ABBRID0EQVBK" xlink:type="simple">SWU</abbrev>-B-B-A060192 and 060193.</p></tp:treatment-sec><tp:treatment-sec sec-type="Female genitalia" id="SECID0EVVBK"><title>Female genitalia.</title><p>Supra-anal plate nearly symmetrical. Paraprocts broad, not extending to the posterior margin of supra-anal plate. Intercalary sclerite slender. First valve long. Second valve small, basally fused. Third valve broad. The anterior margin of anterior arch slightly sclerotized, extending forward to form two elongated triangles protruding. Basivalvula irregular, curled, with dense punctuations. Vestibular sclerite irregular, hind margin with two long spines (Fig. <xref ref-type="fig" rid="F15">15G, H</xref>). Laterosternal shelf broad, slightly sclerotized, lateral margin straight (Fig. <xref ref-type="fig" rid="F15">15I</xref>).</p></tp:treatment-sec><tp:treatment-sec sec-type="distribution" id="SECID0EDWBK"><title>Distribution.</title><p>China (Xizang).</p></tp:treatment-sec><tp:treatment-sec><!--Section generated to contain objects referenced in tp:taxon-treatment.--><fig id="F15" position="float" orientation="portrait"><object-id xmlns:xlink="http://www.w3.org/1999/xlink" content-type="doi" xlink:type="simple">10.3897/zookeys.1080.74286.figure15</object-id><object-id xmlns:xlink="http://www.w3.org/1999/xlink" content-type="arpha" xlink:type="simple">B8CCC276-2F95-5750-99EA-4167FA4EC759</object-id><label>Figure 15.</label><caption><p><bold>A–C</bold><italic><tp:taxon-name><tp:taxon-name-part taxon-name-part-type="genus" reg="Anaplecta">Anaplecta</tp:taxon-name-part><tp:taxon-name-part taxon-name-part-type="species" reg="truncatula">truncatula</tp:taxon-name-part></tp:taxon-name></italic> Zhu &amp; Che, sp. nov. paratype, female <abbrev xmlns:xlink="http://www.w3.org/1999/xlink" content-type="institution" xlink:title="Institute of Entomology, College of Plant Protection, Southwest University, Chongqing, China" id="ABBRID0EEQBK" xlink:type="simple">SWU</abbrev>-B-B-A060094 <bold>D–F</bold><italic><tp:taxon-name><tp:taxon-name-part taxon-name-part-type="genus" reg="Anaplecta">Anaplecta</tp:taxon-name-part><tp:taxon-name-part taxon-name-part-type="species" reg="basalis">basalis</tp:taxon-name-part></tp:taxon-name></italic> Bey-Bienko, 1969. Female <abbrev xmlns:xlink="http://www.w3.org/1999/xlink" content-type="institution" xlink:title="Institute of Entomology, College of Plant Protection, Southwest University, Chongqing, China" id="ABBRID0EWQBK" xlink:type="simple">SWU</abbrev>-B-B-A060182 <bold>G–I</bold><italic><tp:taxon-name><tp:taxon-name-part taxon-name-part-type="genus" reg="Anaplecta">Anaplecta</tp:taxon-name-part><tp:taxon-name-part taxon-name-part-type="species" reg="nigra">nigra</tp:taxon-name-part></tp:taxon-name></italic> Deng &amp; Che, 2020. Paratype, female <abbrev xmlns:xlink="http://www.w3.org/1999/xlink" content-type="institution" xlink:title="Institute of Entomology, College of Plant Protection, Southwest University, Chongqing, China" id="ABBRID0EIRBK" xlink:type="simple">SWU</abbrev>-B-B-A060193 <bold>J–L</bold><italic><tp:taxon-name><tp:taxon-name-part taxon-name-part-type="genus" reg="Anaplecta">Anaplecta</tp:taxon-name-part><tp:taxon-name-part taxon-name-part-type="species" reg="bicolor">bicolor</tp:taxon-name-part></tp:taxon-name></italic> Deng &amp; Che, 2020. Paratype, female <abbrev xmlns:xlink="http://www.w3.org/1999/xlink" content-type="institution" xlink:title="Institute of Entomology, College of Plant Protection, Southwest University, Chongqing, China" id="ABBRID0E1RBK" xlink:type="simple">SWU</abbrev>-B-B-A060195 <bold>A, D, G, J</bold> supra-anal plate, ventral view <bold>B, E, H, K</bold> supra-anal plate, dorsal view <bold>C, F, I, L</bold> subgenital plate, dorsal view. Scale bars: 2 mm. Abbreviations: <bold>a.a</bold>. anterior arch, <bold>bsv.</bold> basivalvula, <bold>cp.</bold> crosspiece, <bold>intc.s.</bold> intercalary sclerite, <bold>inst.f.</bold> intersternal fold, <bold>ltst.sh.</bold> laterosternal shelf, <bold>pp.</bold> paraprocts, <bold>pt.</bold> paratergites, <bold>v.I</bold> first valve, <bold>v.II</bold> second valve, <bold>v.III</bold> third valve, <bold>vst.s.</bold> vestibular sclerite.</p></caption><graphic xmlns:xlink="http://www.w3.org/1999/xlink" xlink:href="zookeys-1080-053-g015.jpg" position="float" orientation="portrait" xlink:type="simple" id="oo_630057.jpg"><uri content-type="original_file" xlink:type="simple">https://binary.pensoft.net/fig/630057</uri></graphic></fig></tp:treatment-sec><ref-list><ref id="B14"><mixed-citation xmlns:xlink="http://www.w3.org/1999/xlink" xlink:type="simple"><person-group><name name-style="western"><surname>Deng</surname><given-names>WB</given-names></name><name name-style="western"><surname>Liu</surname><given-names>YC</given-names></name><name name-style="western"><surname>Wang</surname><given-names>ZQ</given-names></name><name name-style="western"><surname>Che</surname><given-names>YL</given-names></name></person-group> (<year>2020</year>) <article-title>Eight new species of the genus <italic><tp:taxon-name><tp:taxon-name-part taxon-name-part-type="genus">Anaplecta</tp:taxon-name-part></tp:taxon-name></italic> Burmeister, 1838 (<tp:taxon-name><tp:taxon-name-part taxon-name-part-type="order">Blattodea</tp:taxon-name-part></tp:taxon-name>: <tp:taxon-name><tp:taxon-name-part taxon-name-part-type="superfamily">Blattoidea</tp:taxon-name-part></tp:taxon-name>: <tp:taxon-name><tp:taxon-name-part taxon-name-part-type="family">Anaplectidae</tp:taxon-name-part></tp:taxon-name>) from China based on molecular and morphological data.</article-title><source>European Journal of Taxonomy</source><volume>720</volume>: <fpage>77</fpage>–<lpage>106</lpage>. <ext-link xlink:href="10.5852/ejt.2020.720.1117" ext-link-type="doi" xlink:type="simple">https://doi.org/10.5852/ejt.2020.720.1117</ext-link></mixed-citation></ref></ref-list></tp:taxon-treatment>
