# Supplementary material for: ﻿Three cryptic Anaplecta (Blattodea, Blattoidea, Anaplectidae) species revealed by female genitalia, plus seven new species from China
Source: Zookeys. 2022 Jan 4;1080:53–97. doi: 10.3897/zookeys.1080.74286 (PMC8752576; doi:10.3897/zookeys.1080.74286)
Supplement: XML Treatment for Anaplecta omei [file zookeys.1080.74286-treatment16.xml]

<!DOCTYPE tp:taxon-treatment
  PUBLIC "-//TaxonX//DTD Taxonomic Treatment Publishing DTD v0 20100105//EN" "tax-treatment-NSO.dtd">
<tp:taxon-treatment xmlns:tp="http://www.plazi.org/taxpub"><tp:treatment-meta><kwd-group><label>Taxon classification</label><kwd>
                <named-content content-type="kingdom">Animalia</named-content>
              </kwd><kwd>
                <named-content content-type="order">Blattodea</named-content>
              </kwd><kwd>
                <named-content content-type="family">Anaplectidae</named-content>
              </kwd></kwd-group><mixed-citation publication-type="journal"><person-group><name><surname>Zhu</surname><given-names>Jing</given-names></name><name><surname>Zhang</surname><given-names>Jiawei</given-names></name><name><surname>Luo</surname><given-names>Xinxing</given-names></name><name><surname>Wang</surname><given-names>Zongqing</given-names></name><name><surname>Che</surname><given-names>Yanli</given-names></name></person-group><article-title>﻿Three cryptic <italic><tp:taxon-name><tp:taxon-name-part taxon-name-part-type="genus" reg="Anaplecta">Anaplecta</tp:taxon-name-part></tp:taxon-name></italic> (<tp:taxon-name><tp:taxon-name-part taxon-name-part-type="order">Blattodea</tp:taxon-name-part></tp:taxon-name>, <tp:taxon-name><tp:taxon-name-part taxon-name-part-type="superfamily">Blattoidea</tp:taxon-name-part></tp:taxon-name>, <tp:taxon-name><tp:taxon-name-part taxon-name-part-type="family">Anaplectidae</tp:taxon-name-part></tp:taxon-name>) species revealed by female genitalia, plus seven new species from China</article-title><source>Zookeys</source><day>04</day><month>01</month><year>2022</year><volume>1080</volume><fpage>53</fpage><lpage>97</lpage><pub-id pub-id-type="doi">10.3897/zookeys.1080.74286</pub-id></mixed-citation></tp:treatment-meta><tp:nomenclature><label>﻿</label><tp:taxon-name>
              <object-id xmlns:xlink="http://www.w3.org/1999/xlink" content-type="arpha" xlink:type="simple">6ED1959C-28A0-5C34-89FC-B4897388AA32</object-id>
              <tp:taxon-name-part taxon-name-part-type="genus" reg="Anaplecta">Anaplecta</tp:taxon-name-part>
              <tp:taxon-name-part taxon-name-part-type="species" reg="omei">omei</tp:taxon-name-part>
            </tp:taxon-name><tp:taxon-authority>Bey-Bienko, 1958</tp:taxon-authority><xref ref-type="fig" rid="F16">Figure 16J–L</xref><tp:nomenclature-citation-list><tp:nomenclature-citation><tp:taxon-name>
                  <tp:taxon-name-part taxon-name-part-type="genus" reg="Anaplecta">Anaplecta</tp:taxon-name-part>
                  <tp:taxon-name-part taxon-name-part-type="species" reg="omei">omei</tp:taxon-name-part>
                </tp:taxon-name><comment>Bey-Bienko, 1958: 591; <xref ref-type="bibr" rid="B14">Deng et al., 2020</xref>: 101.</comment></tp:nomenclature-citation></tp:nomenclature-citation-list></tp:nomenclature><tp:treatment-sec sec-type="material" id="SECID0EE2BK"><title>Material examined.</title><p>China • 2 males; Guangxi Prov., Guiping City; 31 May–2 June 2014; Shun-Hua Gui, Xin-Ran Li, Jian-Yue Qiu, leg.; <abbrev xmlns:xlink="http://www.w3.org/1999/xlink" content-type="institution" xlink:title="Institute of Entomology, College of Plant Protection, Southwest University, Chongqing, China" id="ABBRID0EK2BK" xlink:type="simple">SWU</abbrev>-B-B-A060196 and 060197 • 8 males and 12 females; Guizhou Prov., Tongren City, Mt. Fanjing; <named-content xmlns:xlink="http://www.w3.org/1999/xlink" content-type="dwc:verbatimCoordinates" xlink:type="simple"><named-content content-type="geo-json" specific-use="{&#34;type&#34;:&#34;Point&#34;,&#34;coordinates&#34;:[109.409167,28.171333]}" id="NCID0ES2BK" xlink:type="simple">27°70.28'N, 108°84.55'E</named-content></named-content>; 13–14 June 2019; Shu-Ran Liao, Jia-Jun He leg.; <abbrev xmlns:xlink="http://www.w3.org/1999/xlink" content-type="institution" xlink:title="Institute of Entomology, College of Plant Protection, Southwest University, Chongqing, China" id="ABBRID0EX2BK" xlink:type="simple">SWU</abbrev>-B-B-A060198 to 060217 • 9 males and 3 females; Guizhou Prov., Guiyang City; <named-content xmlns:xlink="http://www.w3.org/1999/xlink" content-type="dwc:verbatimCoordinates" xlink:type="simple"><named-content content-type="geo-json" specific-use="{&#34;type&#34;:&#34;Point&#34;,&#34;coordinates&#34;:[107.274500,26.922000]}" id="NCID0E62BK" xlink:type="simple">26°55.32'N, 106°76.47'E</named-content></named-content>; 6 June 2019, Wen-Bo Deng, Lu-Qiu leg.; <abbrev xmlns:xlink="http://www.w3.org/1999/xlink" content-type="institution" xlink:title="Institute of Entomology, College of Plant Protection, Southwest University, Chongqing, China" id="ABBRID0EE3BK" xlink:type="simple">SWU</abbrev>-B-B-A060218 to 060229 • 11 males and 22 females; Sichuan Prov., Mt. Omei; 1–5 June 2013; Jin-Jin Wang, Yang Li leg.; <abbrev xmlns:xlink="http://www.w3.org/1999/xlink" content-type="institution" xlink:title="Institute of Entomology, College of Plant Protection, Southwest University, Chongqing, China" id="ABBRID0EJ3BK" xlink:type="simple">SWU</abbrev>-B-B-A060230 to 060262 • 6 males; Guangdong Prov., Zhaoqing City, Mt. Qilin; <named-content xmlns:xlink="http://www.w3.org/1999/xlink" content-type="dwc:verbatimCoordinates" xlink:type="simple"><named-content content-type="geo-json" specific-use="{&#34;type&#34;:&#34;Point&#34;,&#34;coordinates&#34;:[109.992667,23.491667]}" id="NCID0ER3BK" xlink:type="simple">23°29.50'N, 109°59.56'E</named-content></named-content>; 8 June 2019; Rong Chen leg.; <abbrev xmlns:xlink="http://www.w3.org/1999/xlink" content-type="institution" xlink:title="Institute of Entomology, College of Plant Protection, Southwest University, Chongqing, China" id="ABBRID0EW3BK" xlink:type="simple">SWU</abbrev>-B-B-A060263 to 060268 • 3 males and 2 females; Hunan Prov., Mt. Mang; 11–12 July 2015; Zhi-Wei Qiu, Yong-Quan Zhao leg.; <abbrev xmlns:xlink="http://www.w3.org/1999/xlink" content-type="institution" xlink:title="Institute of Entomology, College of Plant Protection, Southwest University, Chongqing, China" id="ABBRID0E23BK" xlink:type="simple">SWU</abbrev>-B-B-A060269 to 060273 • 31 males, 9 females; Chongqing City, Youyang County; <named-content xmlns:xlink="http://www.w3.org/1999/xlink" content-type="dwc:verbatimCoordinates" xlink:type="simple"><named-content content-type="geo-json" specific-use="{&#34;type&#34;:&#34;Point&#34;,&#34;coordinates&#34;:[109.472833,29.719333]}" id="NCID0ED4BK" xlink:type="simple">29°43.16'N, 109°28.37'E</named-content></named-content>, 30 June 2019, Rong Chen, Hao Xu leg. <abbrev xmlns:xlink="http://www.w3.org/1999/xlink" content-type="institution" xlink:title="Institute of Entomology, College of Plant Protection, Southwest University, Chongqing, China" id="ABBRID0EI4BK" xlink:type="simple">SWU</abbrev>-B-B-A060274 to 060313 • 40 males, 31 females, Chongqing City, Beibei District; 2018–2019, laboratory staff, leg. <abbrev xmlns:xlink="http://www.w3.org/1999/xlink" content-type="institution" xlink:title="Institute of Entomology, College of Plant Protection, Southwest University, Chongqing, China" id="ABBRID0EN4BK" xlink:type="simple">SWU</abbrev>-B-B-A060314 to 060384 • 13 males and 1 female; Jiangxi Prov., Lushan City, Mt. Huanglong; 1–2 June 2017, Xin-Ran Li, Li-Li Wang, leg.; <abbrev xmlns:xlink="http://www.w3.org/1999/xlink" content-type="institution" xlink:title="Institute of Entomology, College of Plant Protection, Southwest University, Chongqing, China" id="ABBRID0ES4BK" xlink:type="simple">SWU</abbrev>-B-B-A060385 to 060398 • 1 male, Zhejiang Prov., Jiangshan City, Shuangxikou Village; 26–27 May 2017; Xin-Ran Li, Li-Li Wang, leg.; <abbrev xmlns:xlink="http://www.w3.org/1999/xlink" content-type="institution" xlink:title="Institute of Entomology, College of Plant Protection, Southwest University, Chongqing, China" id="ABBRID0EX4BK" xlink:type="simple">SWU</abbrev>-B-B-A060399.</p></tp:treatment-sec><tp:treatment-sec sec-type="Female genitalia" id="SECID0E34BK"><title>Female genitalia.</title><p>Supra-anal plate nearly symmetrical. Paraprocts broad, extending to the posterior margin of supra-anal plate. Intercalary sclerite short, nearly strip-shaped, slightly curved. One of first valvifer arm robust and curled. First valve robust. Second valve small, basally fused. Third valve broad. The anterior margin of anterior arch slightly curled, with a nearly transparent hook-shaped protrusion. Basivalvula broad, most areas with dense punctuations. Vestibular sclerite broad, slightly curled, sheet-like (Fig. <xref ref-type="fig" rid="F16">16J, K</xref>). Laterosternal shelf slightly sclerotized, lateral margin slightly curved (Fig. <xref ref-type="fig" rid="F16">16L</xref>).</p><fig id="F16" position="float" orientation="portrait"><object-id xmlns:xlink="http://www.w3.org/1999/xlink" content-type="doi" xlink:type="simple">10.3897/zookeys.1080.74286.figure16</object-id><object-id xmlns:xlink="http://www.w3.org/1999/xlink" content-type="arpha" xlink:type="simple">F97ACE63-1AF7-5A96-911C-83D51E4060AC</object-id><label>Figure 16.</label><caption><p><bold>A–C</bold><italic><tp:taxon-name><tp:taxon-name-part taxon-name-part-type="genus" reg="Anaplecta">Anaplecta</tp:taxon-name-part><tp:taxon-name-part taxon-name-part-type="species" reg="longihamata">longihamata</tp:taxon-name-part></tp:taxon-name></italic> Zhu &amp; Che, sp. nov. paratype (ZWLS2), female <abbrev xmlns:xlink="http://www.w3.org/1999/xlink" content-type="institution" xlink:title="Institute of Entomology, College of Plant Protection, Southwest University, Chongqing, China" id="ABBRID0E65BK" xlink:type="simple">SWU</abbrev>-B-B-A060099 <bold>D–F</bold><italic><tp:taxon-name><tp:taxon-name-part taxon-name-part-type="genus" reg="Anaplecta">Anaplecta</tp:taxon-name-part><tp:taxon-name-part taxon-name-part-type="species" reg="paraomei">paraomei</tp:taxon-name-part></tp:taxon-name></italic> Zhu &amp; Che, sp. nov. paratype (DS4_2), female <abbrev xmlns:xlink="http://www.w3.org/1999/xlink" content-type="institution" xlink:title="Institute of Entomology, College of Plant Protection, Southwest University, Chongqing, China" id="ABBRID0ER6BK" xlink:type="simple">SWU</abbrev>-B-B-A060117 <bold>G–I</bold><italic><tp:taxon-name><tp:taxon-name-part taxon-name-part-type="genus" reg="Anaplecta">Anaplecta</tp:taxon-name-part><tp:taxon-name-part taxon-name-part-type="species" reg="condensa">condensa</tp:taxon-name-part></tp:taxon-name></italic> Zhu &amp; Che, sp. nov. paratype (GZ10), female <abbrev xmlns:xlink="http://www.w3.org/1999/xlink" content-type="institution" xlink:title="Institute of Entomology, College of Plant Protection, Southwest University, Chongqing, China" id="ABBRID0EDACK" xlink:type="simple">SWU</abbrev>-B-B-A060125. <bold>J–L</bold><italic><tp:taxon-name><tp:taxon-name-part taxon-name-part-type="genus" reg="Anaplecta">Anaplecta</tp:taxon-name-part><tp:taxon-name-part taxon-name-part-type="species" reg="omei">omei</tp:taxon-name-part></tp:taxon-name></italic> Bey-Bienko, 1958 (CQ5) female <abbrev xmlns:xlink="http://www.w3.org/1999/xlink" content-type="institution" xlink:title="Institute of Entomology, College of Plant Protection, Southwest University, Chongqing, China" id="ABBRID0EVACK" xlink:type="simple">SWU</abbrev>-B-B-A060354 <bold>A, D, G, J</bold> supra-anal plate, ventral view <bold>B, E, H, K</bold> supra-anal plate, dorsal view <bold>C, F, I, L</bold> subgenital plate, dorsal view. Scale bars: 2 mm. Abbreviations: <bold>a.a</bold>. anterior arch, <bold>bsv.</bold> basivalvula, <bold>cp.</bold> crosspiece, <bold>intc.s.</bold> intercalary sclerite, <bold>inst.f.</bold> intersternal fold, <bold>ltst.sh.</bold> laterosternal shelf, <bold>pp.</bold> paraprocts, <bold>pt.</bold> paratergites, <bold>v.I</bold> first valve, <bold>v.II</bold> second valve, <bold>v.III</bold> third valve, <bold>vlf.Ia</bold> first valvifer arm, <bold>vst.s.</bold> vestibular sclerite.</p></caption><graphic xmlns:xlink="http://www.w3.org/1999/xlink" xlink:href="zookeys-1080-053-g016.jpg" position="float" orientation="portrait" xlink:type="simple" id="oo_630058.jpg"><uri content-type="original_file" xlink:type="simple">https://binary.pensoft.net/fig/630058</uri></graphic></fig></tp:treatment-sec><tp:treatment-sec sec-type="distribution" id="SECID0E6BCK"><title>Distribution.</title><p>China (Anhui, Fujian, Jiangsu, Yunnan, Sichuan, Guizhou, Guangdong, Guangxi, Hunan, Chongqing, Zhejiang).</p></tp:treatment-sec><ref-list><ref id="B14"><mixed-citation xmlns:xlink="http://www.w3.org/1999/xlink" xlink:type="simple"><person-group><name name-style="western"><surname>Deng</surname><given-names>WB</given-names></name><name name-style="western"><surname>Liu</surname><given-names>YC</given-names></name><name name-style="western"><surname>Wang</surname><given-names>ZQ</given-names></name><name name-style="western"><surname>Che</surname><given-names>YL</given-names></name></person-group> (<year>2020</year>) <article-title>Eight new species of the genus <italic><tp:taxon-name><tp:taxon-name-part taxon-name-part-type="genus">Anaplecta</tp:taxon-name-part></tp:taxon-name></italic> Burmeister, 1838 (<tp:taxon-name><tp:taxon-name-part taxon-name-part-type="order">Blattodea</tp:taxon-name-part></tp:taxon-name>: <tp:taxon-name><tp:taxon-name-part taxon-name-part-type="superfamily">Blattoidea</tp:taxon-name-part></tp:taxon-name>: <tp:taxon-name><tp:taxon-name-part taxon-name-part-type="family">Anaplectidae</tp:taxon-name-part></tp:taxon-name>) from China based on molecular and morphological data.</article-title><source>European Journal of Taxonomy</source><volume>720</volume>: <fpage>77</fpage>–<lpage>106</lpage>. <ext-link xlink:href="10.5852/ejt.2020.720.1117" ext-link-type="doi" xlink:type="simple">https://doi.org/10.5852/ejt.2020.720.1117</ext-link></mixed-citation></ref></ref-list></tp:taxon-treatment>
