# Supplementary material for: ﻿Three cryptic Anaplecta (Blattodea, Blattoidea, Anaplectidae) species revealed by female genitalia, plus seven new species from China
Source: Zookeys. 2022 Jan 4;1080:53–97. doi: 10.3897/zookeys.1080.74286 (PMC8752576; doi:10.3897/zookeys.1080.74286)
Supplement: XML Treatment for Anaplecta corneola [file zookeys.1080.74286-treatment17.xml]

<!DOCTYPE tp:taxon-treatment
  PUBLIC "-//TaxonX//DTD Taxonomic Treatment Publishing DTD v0 20100105//EN" "tax-treatment-NSO.dtd">
<tp:taxon-treatment xmlns:tp="http://www.plazi.org/taxpub"><tp:treatment-meta><kwd-group><label>Taxon classification</label><kwd>
                <named-content content-type="kingdom">Animalia</named-content>
              </kwd><kwd>
                <named-content content-type="order">Blattodea</named-content>
              </kwd><kwd>
                <named-content content-type="family">Anaplectidae</named-content>
              </kwd></kwd-group><mixed-citation publication-type="journal"><person-group><name><surname>Zhu</surname><given-names>Jing</given-names></name><name><surname>Zhang</surname><given-names>Jiawei</given-names></name><name><surname>Luo</surname><given-names>Xinxing</given-names></name><name><surname>Wang</surname><given-names>Zongqing</given-names></name><name><surname>Che</surname><given-names>Yanli</given-names></name></person-group><article-title>﻿Three cryptic <italic><tp:taxon-name><tp:taxon-name-part taxon-name-part-type="genus" reg="Anaplecta">Anaplecta</tp:taxon-name-part></tp:taxon-name></italic> (<tp:taxon-name><tp:taxon-name-part taxon-name-part-type="order">Blattodea</tp:taxon-name-part></tp:taxon-name>, <tp:taxon-name><tp:taxon-name-part taxon-name-part-type="superfamily">Blattoidea</tp:taxon-name-part></tp:taxon-name>, <tp:taxon-name><tp:taxon-name-part taxon-name-part-type="family">Anaplectidae</tp:taxon-name-part></tp:taxon-name>) species revealed by female genitalia, plus seven new species from China</article-title><source>Zookeys</source><day>04</day><month>01</month><year>2022</year><volume>1080</volume><fpage>53</fpage><lpage>97</lpage><pub-id pub-id-type="doi">10.3897/zookeys.1080.74286</pub-id></mixed-citation></tp:treatment-meta><tp:nomenclature><label>﻿</label><tp:taxon-name>
              <object-id xmlns:xlink="http://www.w3.org/1999/xlink" content-type="arpha" xlink:type="simple">EB971BD9-0292-53BB-83ED-6A9831221BD5</object-id>
              <tp:taxon-name-part taxon-name-part-type="genus" reg="Anaplecta">Anaplecta</tp:taxon-name-part>
              <tp:taxon-name-part taxon-name-part-type="species" reg="corneola">corneola</tp:taxon-name-part>
            </tp:taxon-name><tp:taxon-authority>Deng &amp; Che, 2020</tp:taxon-authority><xref ref-type="fig" rid="F17">Figure 17A–C</xref><tp:nomenclature-citation-list><tp:nomenclature-citation><tp:taxon-name>
                  <tp:taxon-name-part taxon-name-part-type="genus" reg="Anaplecta">Anaplecta</tp:taxon-name-part>
                  <tp:taxon-name-part taxon-name-part-type="species" reg="corneola">corneola</tp:taxon-name-part>
                </tp:taxon-name><comment>Deng &amp; Che in <xref ref-type="bibr" rid="B14">Deng et al., 2020</xref>: 84–86.</comment></tp:nomenclature-citation></tp:nomenclature-citation-list></tp:nomenclature><tp:treatment-sec sec-type="material" id="SECID0E6DCK"><title>Material examined.</title><p>China • 20 males and 16 females; Hainan Prov., Ledong County, Mt. Jianfengling, Mingfeng Valley; <named-content xmlns:xlink="http://www.w3.org/1999/xlink" content-type="dwc:verbatimCoordinates" xlink:type="simple"><named-content content-type="geo-json" specific-use="{&#34;type&#34;:&#34;Point&#34;,&#34;coordinates&#34;:[108.807500,18.723833]}" id="NCID0EIECK" xlink:type="simple">18°43.43'N, 108°48.45'E</named-content></named-content>; 579 m; 21–28 May 2014; Shun-Hua Gui, Xin-Ran Li leg.; <abbrev xmlns:xlink="http://www.w3.org/1999/xlink" content-type="institution" xlink:title="Institute of Entomology, College of Plant Protection, Southwest University, Chongqing, China" id="ABBRID0ENECK" xlink:type="simple">SWU</abbrev>-B-B-A060400 to 060435 • 14 males and 7 females; Hainan Prov., Ledong County, Mt. Jianfengling; <named-content xmlns:xlink="http://www.w3.org/1999/xlink" content-type="dwc:verbatimCoordinates" xlink:type="simple"><named-content content-type="geo-json" specific-use="{&#34;type&#34;:&#34;Point&#34;,&#34;coordinates&#34;:[108.879167,18.710500]}" id="NCID0EVECK" xlink:type="simple">18°42.63'N, 108°52.75E</named-content></named-content>; 940–960 m; 22–23 June 2020; Yong Li, Jing Zhu leg.; <abbrev xmlns:xlink="http://www.w3.org/1999/xlink" content-type="institution" xlink:title="Institute of Entomology, College of Plant Protection, Southwest University, Chongqing, China" id="ABBRID0E1ECK" xlink:type="simple">SWU</abbrev>-B-B-A060436 to 060456 • 1 male, Hainan Prov., Qiongzhong County, Mt. Limu; <named-content xmlns:xlink="http://www.w3.org/1999/xlink" content-type="dwc:verbatimCoordinates" xlink:type="simple"><named-content content-type="geo-json" specific-use="{&#34;type&#34;:&#34;Point&#34;,&#34;coordinates&#34;:[109.729500,20.843167]}" id="NCID0ECFCK" xlink:type="simple">19°110.59'N, 109°43.77'E</named-content></named-content>; 650 m; 20 June 2020; Yong Li, Jing Zhu, leg.; <abbrev xmlns:xlink="http://www.w3.org/1999/xlink" content-type="institution" xlink:title="Institute of Entomology, College of Plant Protection, Southwest University, Chongqing, China" id="ABBRID0EHFCK" xlink:type="simple">SWU</abbrev>-B-B-A060457 • 1 female; Hainan Prov., Baisha County, Mt, Yinggeling; <named-content xmlns:xlink="http://www.w3.org/1999/xlink" content-type="dwc:verbatimCoordinates" xlink:type="simple"><named-content content-type="geo-json" specific-use="{&#34;type&#34;:&#34;Point&#34;,&#34;coordinates&#34;:[111.052333,19.079833]}" id="NCID0EPFCK" xlink:type="simple">19°04.79'N, 109°123.14'E</named-content></named-content>; 352 m; 18 June 2020; Yong Li, Jing Zhu leg.; <abbrev xmlns:xlink="http://www.w3.org/1999/xlink" content-type="institution" xlink:title="Institute of Entomology, College of Plant Protection, Southwest University, Chongqing, China" id="ABBRID0EUFCK" xlink:type="simple">SWU</abbrev>-B-B-A060458.</p></tp:treatment-sec><tp:treatment-sec sec-type="Female genitalia" id="SECID0EZFCK"><title>Female genitalia.</title><p>Supra-anal plate nearly symmetrical. Paraprocts broad, extending to the posterior margin of supra-anal plate. Intercalary sclerite nearly strip-shaped, tapering to sides. First valvifer arm short. First valve robust. Second valve small, basally fused. Third valve broad. The anterior margin of anterior arch slightly sclerotized, with a near cylindrical protrusion and dense tiny punctuations (Fig. <xref ref-type="fig" rid="F17">17A, B</xref>). Basivalvula irregular, the right part with dense punctuations, the left anterior margin extending posteriorly to crosspiece (Fig. <xref ref-type="fig" rid="F17">17A</xref>). Laterosternal shelf slightly sclerotized lateral margin straight (Fig. <xref ref-type="fig" rid="F17">17C</xref>).</p><fig id="F17" position="float" orientation="portrait"><object-id xmlns:xlink="http://www.w3.org/1999/xlink" content-type="doi" xlink:type="simple">10.3897/zookeys.1080.74286.figure17</object-id><object-id xmlns:xlink="http://www.w3.org/1999/xlink" content-type="arpha" xlink:type="simple">CF8E3130-E892-5A4E-B425-9C7D34C084BB</object-id><label>Figure 17.</label><caption><p><bold>A–C</bold><italic><tp:taxon-name><tp:taxon-name-part taxon-name-part-type="genus" reg="Anaplecta">Anaplecta</tp:taxon-name-part><tp:taxon-name-part taxon-name-part-type="species" reg="corneola">corneola</tp:taxon-name-part></tp:taxon-name></italic> Deng &amp; Che, 2020. Female <abbrev xmlns:xlink="http://www.w3.org/1999/xlink" content-type="institution" xlink:title="Institute of Entomology, College of Plant Protection, Southwest University, Chongqing, China" id="ABBRID0EAHCK" xlink:type="simple">SWU</abbrev>-B-B-A060450 <bold>D–F</bold><italic><tp:taxon-name><tp:taxon-name-part taxon-name-part-type="genus" reg="Anaplecta">Anaplecta</tp:taxon-name-part><tp:taxon-name-part taxon-name-part-type="species" reg="arcuata">arcuata</tp:taxon-name-part></tp:taxon-name></italic> Deng &amp; Che, 2020. Female <abbrev xmlns:xlink="http://www.w3.org/1999/xlink" content-type="institution" xlink:title="Institute of Entomology, College of Plant Protection, Southwest University, Chongqing, China" id="ABBRID0ESHCK" xlink:type="simple">SWU</abbrev>-B-B-A060460 <bold>G–I</bold><italic><tp:taxon-name><tp:taxon-name-part taxon-name-part-type="genus" reg="Anaplecta">Anaplecta</tp:taxon-name-part><tp:taxon-name-part taxon-name-part-type="species" reg="staminiformis">staminiformis</tp:taxon-name-part></tp:taxon-name></italic> Deng &amp; Che, 2020. Paratype, female <abbrev xmlns:xlink="http://www.w3.org/1999/xlink" content-type="institution" xlink:title="Institute of Entomology, College of Plant Protection, Southwest University, Chongqing, China" id="ABBRID0EEICK" xlink:type="simple">SWU</abbrev>-B-B-A060462 <bold>A, D, G, J</bold> supra-anal plate, ventral view <bold>B, E, H, K</bold> supra-anal plate, dorsal view <bold>C, F, I, L</bold> subgenital plate, dorsal view. Scale bars: 2 mm. Abbreviations: <bold>a.a</bold>. anterior arch, <bold>bsv.</bold> basivalvula, <bold>cp.</bold> crosspiece, <bold>intc.s.</bold> intercalary sclerite, <bold>inst.f.</bold> intersternal fold, <bold>ltst.sh.</bold> laterosternal shelf, <bold>pp.</bold> paraprocts, <bold>pt.</bold> paratergites, <bold>v.I</bold> first valve, <bold>v.II</bold> second valve, <bold>v.III</bold> third valve, <bold>vst.s.</bold> vestibular sclerite.</p></caption><graphic xmlns:xlink="http://www.w3.org/1999/xlink" xlink:href="zookeys-1080-053-g017.jpg" position="float" orientation="portrait" xlink:type="simple" id="oo_630059.jpg"><uri content-type="original_file" xlink:type="simple">https://binary.pensoft.net/fig/630059</uri></graphic></fig></tp:treatment-sec><tp:treatment-sec sec-type="distribution" id="SECID0EMJCK"><title>Distribution.</title><p>China (Fujian, Guangdong, Hainan, Hunan).</p></tp:treatment-sec><ref-list><ref id="B14"><mixed-citation xmlns:xlink="http://www.w3.org/1999/xlink" xlink:type="simple"><person-group><name name-style="western"><surname>Deng</surname><given-names>WB</given-names></name><name name-style="western"><surname>Liu</surname><given-names>YC</given-names></name><name name-style="western"><surname>Wang</surname><given-names>ZQ</given-names></name><name name-style="western"><surname>Che</surname><given-names>YL</given-names></name></person-group> (<year>2020</year>) <article-title>Eight new species of the genus <italic><tp:taxon-name><tp:taxon-name-part taxon-name-part-type="genus">Anaplecta</tp:taxon-name-part></tp:taxon-name></italic> Burmeister, 1838 (<tp:taxon-name><tp:taxon-name-part taxon-name-part-type="order">Blattodea</tp:taxon-name-part></tp:taxon-name>: <tp:taxon-name><tp:taxon-name-part taxon-name-part-type="superfamily">Blattoidea</tp:taxon-name-part></tp:taxon-name>: <tp:taxon-name><tp:taxon-name-part taxon-name-part-type="family">Anaplectidae</tp:taxon-name-part></tp:taxon-name>) from China based on molecular and morphological data.</article-title><source>European Journal of Taxonomy</source><volume>720</volume>: <fpage>77</fpage>–<lpage>106</lpage>. <ext-link xlink:href="10.5852/ejt.2020.720.1117" ext-link-type="doi" xlink:type="simple">https://doi.org/10.5852/ejt.2020.720.1117</ext-link></mixed-citation></ref></ref-list></tp:taxon-treatment>
