# Supplementary material for: ﻿Three cryptic Anaplecta (Blattodea, Blattoidea, Anaplectidae) species revealed by female genitalia, plus seven new species from China
Source: Zookeys. 2022 Jan 4;1080:53–97. doi: 10.3897/zookeys.1080.74286 (PMC8752576; doi:10.3897/zookeys.1080.74286)
Supplement: XML Treatment for Anaplecta staminiformis [file zookeys.1080.74286-treatment19.xml]

<!DOCTYPE tp:taxon-treatment
  PUBLIC "-//TaxonX//DTD Taxonomic Treatment Publishing DTD v0 20100105//EN" "tax-treatment-NSO.dtd">
<tp:taxon-treatment xmlns:tp="http://www.plazi.org/taxpub"><tp:treatment-meta><kwd-group><label>Taxon classification</label><kwd>
                <named-content content-type="kingdom">Animalia</named-content>
              </kwd><kwd>
                <named-content content-type="order">Blattodea</named-content>
              </kwd><kwd>
                <named-content content-type="family">Anaplectidae</named-content>
              </kwd></kwd-group><mixed-citation publication-type="journal"><person-group><name><surname>Zhu</surname><given-names>Jing</given-names></name><name><surname>Zhang</surname><given-names>Jiawei</given-names></name><name><surname>Luo</surname><given-names>Xinxing</given-names></name><name><surname>Wang</surname><given-names>Zongqing</given-names></name><name><surname>Che</surname><given-names>Yanli</given-names></name></person-group><article-title>﻿Three cryptic <italic><tp:taxon-name><tp:taxon-name-part taxon-name-part-type="genus" reg="Anaplecta">Anaplecta</tp:taxon-name-part></tp:taxon-name></italic> (<tp:taxon-name><tp:taxon-name-part taxon-name-part-type="order">Blattodea</tp:taxon-name-part></tp:taxon-name>, <tp:taxon-name><tp:taxon-name-part taxon-name-part-type="superfamily">Blattoidea</tp:taxon-name-part></tp:taxon-name>, <tp:taxon-name><tp:taxon-name-part taxon-name-part-type="family">Anaplectidae</tp:taxon-name-part></tp:taxon-name>) species revealed by female genitalia, plus seven new species from China</article-title><source>Zookeys</source><day>04</day><month>01</month><year>2022</year><volume>1080</volume><fpage>53</fpage><lpage>97</lpage><pub-id pub-id-type="doi">10.3897/zookeys.1080.74286</pub-id></mixed-citation></tp:treatment-meta><tp:nomenclature><label>﻿</label><tp:taxon-name>
              <object-id xmlns:xlink="http://www.w3.org/1999/xlink" content-type="arpha" xlink:type="simple">B6816C8A-A450-589F-92F2-D5B497498D94</object-id>
              <tp:taxon-name-part taxon-name-part-type="genus" reg="Anaplecta">Anaplecta</tp:taxon-name-part>
              <tp:taxon-name-part taxon-name-part-type="species" reg="staminiformis">staminiformis</tp:taxon-name-part>
            </tp:taxon-name><tp:taxon-authority>Deng &amp; Che, 2020</tp:taxon-authority><xref ref-type="fig" rid="F17">Figure 17G–I</xref><tp:nomenclature-citation-list><tp:nomenclature-citation><tp:taxon-name>
                  <tp:taxon-name-part taxon-name-part-type="genus" reg="Anaplecta">Anaplecta</tp:taxon-name-part>
                  <tp:taxon-name-part taxon-name-part-type="species" reg="staminiformis">staminiformis</tp:taxon-name-part>
                </tp:taxon-name><comment>Deng &amp; Che in <xref ref-type="bibr" rid="B14">Deng et al., 2020</xref>: 86–88.</comment></tp:nomenclature-citation></tp:nomenclature-citation-list></tp:nomenclature><tp:treatment-sec sec-type="material" id="SECID0E2OCK"><title>Material examined.</title><p>China • 1 male (holotype) and 1 female (paratype); Hainan Prov., Linshui County, Mt. Diaoluo; <named-content xmlns:xlink="http://www.w3.org/1999/xlink" content-type="dwc:verbatimCoordinates" xlink:type="simple"><named-content content-type="geo-json" specific-use="{&#34;type&#34;:&#34;Point&#34;,&#34;coordinates&#34;:[109.531167,18.475000]}" id="NCID0EEPCK" xlink:type="simple">18°28.50'N, 109°31.87'E</named-content></named-content>; 423 m; 16 April 2015; Lu Qiu, Qi-Kun Bai leg.; <abbrev xmlns:xlink="http://www.w3.org/1999/xlink" content-type="institution" xlink:title="Institute of Entomology, College of Plant Protection, Southwest University, Chongqing, China" id="ABBRID0EJPCK" xlink:type="simple">SWU</abbrev>-B-B-A060461 and 060462 • 2 males (paratypes) and 4 females (paratypes); Hainan Prov., Ledong County, Mt. Jianfengling, Mingfeng Valley; <named-content xmlns:xlink="http://www.w3.org/1999/xlink" content-type="dwc:verbatimCoordinates" xlink:type="simple"><named-content content-type="geo-json" specific-use="{&#34;type&#34;:&#34;Point&#34;,&#34;coordinates&#34;:[108.482667,18.432500]}" id="NCID0ERPCK" xlink:type="simple">18°25.95'N, 108°28.96'E</named-content></named-content>; 579 m; 18 May 2014; Shun-Hua Gui, Xin-Ran Li leg.; <abbrev xmlns:xlink="http://www.w3.org/1999/xlink" content-type="institution" xlink:title="Institute of Entomology, College of Plant Protection, Southwest University, Chongqing, China" id="ABBRID0EWPCK" xlink:type="simple">SWU</abbrev>-B-B-A060463 to 060468.</p></tp:treatment-sec><tp:treatment-sec sec-type="Female genitalia" id="SECID0E2PCK"><title>Female genitalia.</title><p>Supra-anal plate nearly symmetrical. Paraprocts broad, not extending to the posterior margin of supra-anal plate. Intercalary sclerite nearly strip-shaped, tapering to insides. First valve robust. Second valve small, basally fused. Third valve broad. The anterior margin of anterior arch slightly sclerotized, extending forward in a heart shape, with a nodular protrusion at apex (Fig. <xref ref-type="fig" rid="F17">17G, H</xref>). Basivalvula irregular, the left anterior margin extending posteriorly to first valvifer arm, deep depression in the center, posterior margin broad with dense punctuations (Fig. <xref ref-type="fig" rid="F17">17G</xref>). Laterosternal shelf slightly sclerotized, lateral margin slightly curved (Fig. <xref ref-type="fig" rid="F17">17I</xref>).</p></tp:treatment-sec><tp:treatment-sec sec-type="distribution" id="SECID0ENQCK"><title>Distribution.</title><p>China (Hainan).</p></tp:treatment-sec><tp:treatment-sec><!--Section generated to contain objects referenced in tp:taxon-treatment.--><fig id="F17" position="float" orientation="portrait"><object-id xmlns:xlink="http://www.w3.org/1999/xlink" content-type="doi" xlink:type="simple">10.3897/zookeys.1080.74286.figure17</object-id><object-id xmlns:xlink="http://www.w3.org/1999/xlink" content-type="arpha" xlink:type="simple">CF8E3130-E892-5A4E-B425-9C7D34C084BB</object-id><label>Figure 17.</label><caption><p><bold>A–C</bold><italic><tp:taxon-name><tp:taxon-name-part taxon-name-part-type="genus" reg="Anaplecta">Anaplecta</tp:taxon-name-part><tp:taxon-name-part taxon-name-part-type="species" reg="corneola">corneola</tp:taxon-name-part></tp:taxon-name></italic> Deng &amp; Che, 2020. Female <abbrev xmlns:xlink="http://www.w3.org/1999/xlink" content-type="institution" xlink:title="Institute of Entomology, College of Plant Protection, Southwest University, Chongqing, China" id="ABBRID0EAHCK" xlink:type="simple">SWU</abbrev>-B-B-A060450 <bold>D–F</bold><italic><tp:taxon-name><tp:taxon-name-part taxon-name-part-type="genus" reg="Anaplecta">Anaplecta</tp:taxon-name-part><tp:taxon-name-part taxon-name-part-type="species" reg="arcuata">arcuata</tp:taxon-name-part></tp:taxon-name></italic> Deng &amp; Che, 2020. Female <abbrev xmlns:xlink="http://www.w3.org/1999/xlink" content-type="institution" xlink:title="Institute of Entomology, College of Plant Protection, Southwest University, Chongqing, China" id="ABBRID0ESHCK" xlink:type="simple">SWU</abbrev>-B-B-A060460 <bold>G–I</bold><italic><tp:taxon-name><tp:taxon-name-part taxon-name-part-type="genus" reg="Anaplecta">Anaplecta</tp:taxon-name-part><tp:taxon-name-part taxon-name-part-type="species" reg="staminiformis">staminiformis</tp:taxon-name-part></tp:taxon-name></italic> Deng &amp; Che, 2020. Paratype, female <abbrev xmlns:xlink="http://www.w3.org/1999/xlink" content-type="institution" xlink:title="Institute of Entomology, College of Plant Protection, Southwest University, Chongqing, China" id="ABBRID0EEICK" xlink:type="simple">SWU</abbrev>-B-B-A060462 <bold>A, D, G, J</bold> supra-anal plate, ventral view <bold>B, E, H, K</bold> supra-anal plate, dorsal view <bold>C, F, I, L</bold> subgenital plate, dorsal view. Scale bars: 2 mm. Abbreviations: <bold>a.a</bold>. anterior arch, <bold>bsv.</bold> basivalvula, <bold>cp.</bold> crosspiece, <bold>intc.s.</bold> intercalary sclerite, <bold>inst.f.</bold> intersternal fold, <bold>ltst.sh.</bold> laterosternal shelf, <bold>pp.</bold> paraprocts, <bold>pt.</bold> paratergites, <bold>v.I</bold> first valve, <bold>v.II</bold> second valve, <bold>v.III</bold> third valve, <bold>vst.s.</bold> vestibular sclerite.</p></caption><graphic xmlns:xlink="http://www.w3.org/1999/xlink" xlink:href="zookeys-1080-053-g017.jpg" position="float" orientation="portrait" xlink:type="simple" id="oo_630059.jpg"><uri content-type="original_file" xlink:type="simple">https://binary.pensoft.net/fig/630059</uri></graphic></fig></tp:treatment-sec><ref-list><ref id="B14"><mixed-citation xmlns:xlink="http://www.w3.org/1999/xlink" xlink:type="simple"><person-group><name name-style="western"><surname>Deng</surname><given-names>WB</given-names></name><name name-style="western"><surname>Liu</surname><given-names>YC</given-names></name><name name-style="western"><surname>Wang</surname><given-names>ZQ</given-names></name><name name-style="western"><surname>Che</surname><given-names>YL</given-names></name></person-group> (<year>2020</year>) <article-title>Eight new species of the genus <italic><tp:taxon-name><tp:taxon-name-part taxon-name-part-type="genus">Anaplecta</tp:taxon-name-part></tp:taxon-name></italic> Burmeister, 1838 (<tp:taxon-name><tp:taxon-name-part taxon-name-part-type="order">Blattodea</tp:taxon-name-part></tp:taxon-name>: <tp:taxon-name><tp:taxon-name-part taxon-name-part-type="superfamily">Blattoidea</tp:taxon-name-part></tp:taxon-name>: <tp:taxon-name><tp:taxon-name-part taxon-name-part-type="family">Anaplectidae</tp:taxon-name-part></tp:taxon-name>) from China based on molecular and morphological data.</article-title><source>European Journal of Taxonomy</source><volume>720</volume>: <fpage>77</fpage>–<lpage>106</lpage>. <ext-link xlink:href="10.5852/ejt.2020.720.1117" ext-link-type="doi" xlink:type="simple">https://doi.org/10.5852/ejt.2020.720.1117</ext-link></mixed-citation></ref></ref-list></tp:taxon-treatment>
