# Supplementary material for: ﻿Three cryptic Anaplecta (Blattodea, Blattoidea, Anaplectidae) species revealed by female genitalia, plus seven new species from China
Source: Zookeys. 2022 Jan 4;1080:53–97. doi: 10.3897/zookeys.1080.74286 (PMC8752576; doi:10.3897/zookeys.1080.74286)
Supplement: Supplementary material 1 — Table S1. Pairwise genetic divergence of distances [file zookeys-1080-053-s001.xlsx]

## Sheet: Table S1
CQ2
CQ5	0
GX7	0.0154829	0.0154829
MT800287	0.00769246	0.00769246	0.0170577
GZ2	0.0732456	0.0732456	0.0663769	0.0680191
GZ5	0.0732456	0.0732456	0.0663769	0.0680191	0
GZ6	0.0732456	0.0732456	0.0663769	0.0680191	0	0
DS4_2	0.0732456	0.0732456	0.0663769	0.0680191	0	0	0
GZ4	0.0969852	0.0969852	0.0913406	0.0951436	0.0891367	0.0891367	0.0891367	0.0891367
GZ10	0.0969852	0.0969852	0.0913406	0.0951436	0.0891367	0.0891367	0.0891367	0.0891367	0
GX8	0.0931655	0.0931655	0.0912047	0.0913406	0.0872177	0.0872177	0.0872177	0.0872177	0.00923278	0.00923278
SP4	0.076977	0.076977	0.0733457	0.07875	0.0818605	0.0818605	0.0818605	0.0818605	0.0528649	0.0528649	0.0561768
ZWLS2	0.076977	0.076977	0.0733457	0.07875	0.0818605	0.0818605	0.0818605	0.0818605	0.0528649	0.0528649	0.0561768	0
MT800296	0.149955	0.149955	0.143815	0.149955	0.143316	0.143316	0.143316	0.143316	0.134702	0.134702	0.13259	0.13259	0.13259
MT800293	0.149407	0.149407	0.143644	0.145447	0.141206	0.141206	0.141206	0.141206	0.149955	0.149955	0.147776	0.141847	0.141847	0.0579584
YGL1	0.149234	0.149234	0.143478	0.145281	0.135255	0.135255	0.135255	0.135255	0.139886	0.139886	0.137774	0.139723	0.139723	0.0544818	0.0154829
MT800310	0.215887	0.215887	0.220029	0.220179	0.207676	0.207676	0.207676	0.207676	0.21818	0.21818	0.218029	0.218338	0.218338	0.199976	0.202231	0.204187
ML5	0.215746	0.215746	0.219884	0.220029	0.207542	0.207542	0.207542	0.207542	0.218029	0.218029	0.217883	0.21818	0.21818	0.199832	0.202077	0.204033	0.00152847
MT800305	0.216924	0.216924	0.214734	0.212731	0.212731	0.212731	0.212731	0.212731	0.234483	0.234483	0.236528	0.23684	0.23684	0.204874	0.211252	0.209268	0.223904	0.223767
MT800309	0.216924	0.216924	0.214734	0.212731	0.212731	0.212731	0.212731	0.212731	0.234483	0.234483	0.236528	0.23684	0.23684	0.204874	0.211252	0.209268	0.223904	0.223767	0
ML4	0.216924	0.216924	0.214734	0.212731	0.212731	0.212731	0.212731	0.212731	0.234483	0.234483	0.236528	0.23684	0.23684	0.204874	0.211252	0.209268	0.223904	0.223767	0	0
HNSY1	0.218029	0.218029	0.220029	0.211632	0.213755	0.213755	0.213755	0.213755	0.2225	0.2225	0.222339	0.233656	0.233656	0.231631	0.239962	0.240162	0.238432	0.238293	0.202231	0.202231	0.202231
HNSY2	0.218029	0.218029	0.220029	0.211632	0.213755	0.213755	0.213755	0.213755	0.2225	0.2225	0.222339	0.233656	0.233656	0.231631	0.239962	0.240162	0.238432	0.238293	0.202231	0.202231	0.202231	0
SH1	0.220221	0.220221	0.216045	0.211488	0.201521	0.201521	0.201521	0.201521	0.213861	0.213861	0.213657	0.209724	0.209724	0.180165	0.205813	0.197455	0.190779	0.19095	0.190004	0.190004	0.190004	0.1992	0.1992
SH2	0.218024	0.218024	0.213861	0.209328	0.199389	0.199389	0.199389	0.199389	0.211688	0.211688	0.211488	0.207564	0.207564	0.178132	0.203662	0.195336	0.192871	0.193046	0.187942	0.187942	0.187942	0.197081	0.197081	0.00152905
ZJFL4	0.220221	0.220221	0.216045	0.211488	0.201521	0.201521	0.201521	0.201521	0.213861	0.213861	0.213657	0.209724	0.209724	0.180165	0.205813	0.197455	0.190779	0.19095	0.190004	0.190004	0.190004	0.1992	0.1992	0	0.00152905
N1	0.203272	0.203272	0.207368	0.199017	0.213657	0.213657	0.213657	0.213657	0.20993	0.20993	0.209724	0.216706	0.216706	0.188695	0.205414	0.194972	0.200282	0.200443	0.188854	0.188854	0.188854	0.194005	0.194005	0.164406	0.166439	0.164406
ZLMS2	0.205414	0.205414	0.209523	0.20114	0.215835	0.215835	0.215835	0.215835	0.212104	0.212104	0.211893	0.218914	0.218914	0.186621	0.207564	0.197081	0.198181	0.198337	0.186834	0.186834	0.186834	0.196089	0.196089	0.162382	0.164406	0.162382	0.00152905
MT800299	0.221621	0.221621	0.223637	0.221621	0.219485	0.219485	0.219485	0.219485	0.234797	0.234797	0.237176	0.25066	0.25066	0.222339	0.216034	0.211914	0.221495	0.221621	0.19529	0.19529	0.19529	0.226064	0.226064	0.18921	0.191307	0.18921	0.183164	0.181152
MT800297	0.212063	0.212063	0.211914	0.212063	0.216034	0.216034	0.216034	0.216034	0.229611	0.229611	0.232031	0.236506	0.236506	0.200126	0.20451	0.200443	0.220179	0.220336	0.181934	0.181934	0.181934	0.20979	0.20979	0.177827	0.179898	0.177827	0.16997	0.167982	0.0375973
DLS3	0.212063	0.212063	0.211914	0.212063	0.216034	0.216034	0.216034	0.216034	0.229611	0.229611	0.232031	0.236506	0.236506	0.200126	0.20451	0.200443	0.220179	0.220336	0.181934	0.181934	0.181934	0.20979	0.20979	0.177827	0.179898	0.177827	0.16997	0.167982	0.0375973	0
ZMZH1	0.250276	0.250276	0.247983	0.24589	0.24589	0.24589	0.24589	0.24589	0.245987	0.245987	0.243902	0.237395	0.237395	0.235736	0.229173	0.231416	0.254819	0.252737	0.221998	0.221998	0.221998	0.274456	0.274456	0.270632	0.268284	0.270632	0.239052	0.241274	0.269573	0.257324	0.257324
ZYRC3	0.250276	0.250276	0.247983	0.24589	0.24589	0.24589	0.24589	0.24589	0.245987	0.245987	0.243902	0.237395	0.237395	0.235736	0.229173	0.231416	0.254819	0.252737	0.221998	0.221998	0.221998	0.274456	0.274456	0.270632	0.268284	0.270632	0.239052	0.241274	0.269573	0.257324	0.257324	0
SP1	0.250276	0.250276	0.247983	0.24589	0.24589	0.24589	0.24589	0.24589	0.245987	0.245987	0.243902	0.237395	0.237395	0.235736	0.229173	0.231416	0.254819	0.252737	0.221998	0.221998	0.221998	0.274456	0.274456	0.270632	0.268284	0.270632	0.239052	0.241274	0.269573	0.257324	0.257324	0	0
MT800306	0.224508	0.224508	0.220336	0.222339	0.20979	0.20979	0.20979	0.20979	0.230899	0.230899	0.233281	0.227034	0.227034	0.208433	0.20468	0.204855	0.240162	0.238121	0.212218	0.212218	0.212218	0.23873	0.23873	0.194628	0.192536	0.194628	0.213076	0.21092	0.210085	0.182067	0.182067	0.225394	0.225394	0.225394
ML3	0.204778	0.204778	0.202625	0.202711	0.228087	0.228087	0.228087	0.228087	0.221261	0.221261	0.221152	0.225922	0.225922	0.25462	0.243507	0.243687	0.234797	0.234637	0.2225	0.2225	0.2225	0.246566	0.246566	0.214918	0.217023	0.214918	0.228233	0.230411	0.238432	0.207817	0.207817	0.248191	0.248191	0.248191	0.226064
MT800303	0.209041	0.209041	0.202711	0.206953	0.2326	0.2326	0.2326	0.2326	0.217129	0.217129	0.217023	0.2326	0.2326	0.247639	0.236681	0.23684	0.232444	0.232295	0.228875	0.228875	0.228875	0.255347	0.255347	0.219033	0.221152	0.219033	0.217357	0.219485	0.231756	0.207676	0.207676	0.254819	0.254819	0.254819	0.230261	0.0186374
MT800304	0.209041	0.209041	0.202711	0.206953	0.2326	0.2326	0.2326	0.2326	0.217129	0.217129	0.217023	0.2326	0.2326	0.247639	0.236681	0.23684	0.232444	0.232295	0.228875	0.228875	0.228875	0.255347	0.255347	0.219033	0.221152	0.219033	0.217357	0.219485	0.231756	0.207676	0.207676	0.254819	0.254819	0.254819	0.230261	0.0186374	0
SP2_2	0.214046	0.214046	0.212063	0.205571	0.218338	0.218338	0.218338	0.218338	0.249691	0.249691	0.249459	0.231439	0.231439	0.21818	0.242625	0.240579	0.239052	0.238888	0.207413	0.207413	0.207413	0.229977	0.229977	0.207289	0.20939	0.207289	0.218844	0.216679	0.242698	0.21748	0.21748	0.257912	0.257912	0.257912	0.211252	0.238293	0.234056	0.234056
ZLMC1	0.214046	0.214046	0.212063	0.205571	0.218338	0.218338	0.218338	0.218338	0.249691	0.249691	0.249459	0.231439	0.231439	0.21818	0.242625	0.240579	0.239052	0.238888	0.207413	0.207413	0.207413	0.229977	0.229977	0.207289	0.20939	0.207289	0.218844	0.216679	0.242698	0.21748	0.21748	0.257912	0.257912	0.257912	0.211252	0.238293	0.234056	0.234056	0
ZGMS1	0.214046	0.214046	0.212063	0.205571	0.218338	0.218338	0.218338	0.218338	0.249691	0.249691	0.249459	0.231439	0.231439	0.21818	0.242625	0.240579	0.239052	0.238888	0.207413	0.207413	0.207413	0.229977	0.229977	0.207289	0.20939	0.207289	0.218844	0.216679	0.242698	0.21748	0.21748	0.257912	0.257912	0.257912	0.211252	0.238293	0.234056	0.234056	0	0
SP2	0.197125	0.197125	0.193122	0.190977	0.19529	0.19529	0.19529	0.19529	0.214046	0.214046	0.209651	0.207817	0.207817	0.211104	0.209523	0.211488	0.197238	0.199191	0.233465	0.233465	0.233465	0.23958	0.23958	0.212893	0.215053	0.212893	0.204346	0.202231	0.225922	0.203606	0.203606	0.224508	0.224508	0.224508	0.221202	0.226211	0.217743	0.217743	0.193863	0.193863	0.193863
ZWLS1	0.197125	0.197125	0.193122	0.190977	0.19529	0.19529	0.19529	0.19529	0.214046	0.214046	0.209651	0.207817	0.207817	0.211104	0.209523	0.211488	0.197238	0.199191	0.233465	0.233465	0.233465	0.23958	0.23958	0.212893	0.215053	0.212893	0.204346	0.202231	0.225922	0.203606	0.203606	0.224508	0.224508	0.224508	0.221202	0.226211	0.217743	0.217743	0.193863	0.193863	0.193863	0
MT800291	0.203606	0.203606	0.195409	0.197356	0.205995	0.205995	0.205995	0.205995	0.205848	0.205848	0.207817	0.199692	0.199692	0.188228	0.203464	0.205414	0.205848	0.207817	0.210241	0.210241	0.210241	0.241817	0.241817	0.20468	0.202557	0.20468	0.199832	0.197744	0.232761	0.214524	0.214524	0.205084	0.205084	0.205084	0.206469	0.241274	0.2326	0.2326	0.181807	0.181807	0.181807	0.0836399	0.0836399
MT800292	0.201514	0.201514	0.193348	0.19529	0.203885	0.203885	0.203885	0.203885	0.203743	0.203743	0.205707	0.197609	0.197609	0.186166	0.201328	0.203272	0.203743	0.205707	0.208114	0.208114	0.208114	0.23958	0.23958	0.206812	0.20468	0.206812	0.201928	0.199832	0.234964	0.216679	0.216679	0.207172	0.207172	0.207172	0.208601	0.239052	0.230411	0.230411	0.179778	0.179778	0.179778	0.0854256	0.0854256	0.00152905
MZH	0.201514	0.201514	0.193348	0.19529	0.203885	0.203885	0.203885	0.203885	0.203743	0.203743	0.205707	0.197609	0.197609	0.186166	0.201328	0.203272	0.203743	0.205707	0.208114	0.208114	0.208114	0.23958	0.23958	0.206812	0.20468	0.206812	0.201928	0.199832	0.234964	0.216679	0.216679	0.207172	0.207172	0.207172	0.208601	0.239052	0.230411	0.230411	0.179778	0.179778	0.179778	0.0854256	0.0854256	0.00152905	0
MT800301	0.210826	0.210826	0.21724	0.212918	0.232761	0.232761	0.232761	0.232761	0.23638	0.23638	0.238432	0.215019	0.215019	0.225534	0.221621	0.223637	0.207676	0.207817	0.224349	0.224349	0.224349	0.228233	0.228233	0.207973	0.210142	0.207973	0.217743	0.215611	0.247302	0.221891	0.221891	0.242417	0.242417	0.242417	0.207413	0.229482	0.233926	0.233926	0.200934	0.200934	0.200934	0.207289	0.207289	0.205441	0.203349	0.203349
MT800302	0.210826	0.210826	0.21724	0.212918	0.232761	0.232761	0.232761	0.232761	0.23638	0.23638	0.238432	0.215019	0.215019	0.225534	0.221621	0.223637	0.207676	0.207817	0.224349	0.224349	0.224349	0.228233	0.228233	0.207973	0.210142	0.207973	0.217743	0.215611	0.247302	0.221891	0.221891	0.242417	0.242417	0.242417	0.207413	0.229482	0.233926	0.233926	0.200934	0.200934	0.200934	0.207289	0.207289	0.205441	0.203349	0.203349	0
MT800307	0.223201	0.223201	0.216854	0.225394	0.212716	0.212716	0.212716	0.212716	0.227034	0.227034	0.231253	0.218844	0.218844	0.242209	0.23792	0.233656	0.223391	0.221393	0.230223	0.230223	0.230223	0.240368	0.240368	0.238076	0.235766	0.238076	0.229111	0.231358	0.253375	0.228001	0.228001	0.237353	0.237353	0.237353	0.214695	0.226522	0.231073	0.231073	0.243687	0.243687	0.243687	0.20451	0.20451	0.204187	0.206305	0.206305	0.183496	0.183496
MT800308	0.227597	0.227597	0.221202	0.229809	0.217035	0.217035	0.217035	0.217035	0.231439	0.231439	0.235688	0.223201	0.223201	0.242209	0.242414	0.238121	0.219024	0.217035	0.232455	0.232455	0.232455	0.244893	0.244893	0.238076	0.235766	0.238076	0.229111	0.226873	0.248798	0.223586	0.223586	0.23958	0.23958	0.23958	0.210403	0.228706	0.233281	0.233281	0.248191	0.248191	0.248191	0.20451	0.20451	0.206305	0.208433	0.208433	0.183496	0.183496	0.00614447
ZLMS1	0.225394	0.225394	0.219024	0.227597	0.214871	0.214871	0.214871	0.214871	0.229231	0.229231	0.233465	0.221018	0.221018	0.246734	0.23792	0.233656	0.223391	0.221393	0.23695	0.23695	0.23695	0.242625	0.242625	0.235766	0.233468	0.235766	0.224646	0.226873	0.248798	0.221393	0.221393	0.232928	0.232928	0.232928	0.210403	0.230899	0.235498	0.235498	0.248191	0.248191	0.248191	0.208774	0.208774	0.208433	0.21057	0.21057	0.183496	0.183496	0.00614447
MZH1	0.218501	0.218501	0.218338	0.220665	0.220665	0.220665	0.220665	0.220665	0.227034	0.227034	0.226857	0.220665	0.220665	0.207413	0.20939	0.211373	0.241449	0.241274	0.246525	0.246525	0.246525	0.248191	0.248191	0.225588	0.223391	0.225588	0.206469	0.204346	0.253398	0.234637	0.234637	0.24523	0.24523	0.24523	0.215611	0.261307	0.261517	0.261517	0.238578	0.238578	0.238578	0.225023	0.225023	0.218844	0.221018	0.221018	0.184555	0.184555	0.188475
ZSXZ1	0.216346	0.216346	0.216187	0.218501	0.222839	0.222839	0.222839	0.222839	0.229231	0.229231	0.22905	0.222839	0.222839	0.209518	0.2115	0.213487	0.245934	0.245749	0.253375	0.253375	0.253375	0.248191	0.248191	0.219024	0.216854	0.219024	0.206469	0.204346	0.25565	0.23684	0.23684	0.247467	0.247467	0.247467	0.215611	0.25671	0.256908	0.256908	0.234192	0.234192	0.234192	0.225023	0.225023	0.218844	0.221018	0.221018	0.182497	0.182497	0.194858
ZYRC2	0.216346	0.216346	0.216187	0.218501	0.222839	0.222839	0.222839	0.222839	0.229231	0.229231	0.22905	0.222839	0.222839	0.209518	0.2115	0.213487	0.245934	0.245749	0.251081	0.251081	0.251081	0.245934	0.245934	0.221202	0.219024	0.221202	0.204346	0.202231	0.253398	0.234637	0.234637	0.249715	0.249715	0.249715	0.217743	0.259003	0.259207	0.259207	0.23638	0.23638	0.23638	0.222839	0.222839	0.216679	0.218844	0.218844	0.184555	0.184555	0.192721
SP3	0.216346	0.216346	0.216187	0.218501	0.222839	0.222839	0.222839	0.222839	0.229231	0.229231	0.22905	0.222839	0.222839	0.209518	0.2115	0.213487	0.245934	0.245749	0.251081	0.251081	0.251081	0.245934	0.245934	0.221202	0.219024	0.221202	0.204346	0.202231	0.253398	0.234637	0.234637	0.249715	0.249715	0.249715	0.217743	0.259003	0.259207	0.259207	0.23638	0.23638	0.23638	0.222839	0.222839	0.216679	0.218844	0.218844	0.184555	0.184555	0.192721
[truncated: 5 more columns]
